# Supplementary material for: Novel family of bis-pyrazole coordination complexes as potent antibacterial and antifungal agents
Source: RSC Adv. 2022 Jun 15;12(28):17755–64. doi: 10.1039/d2ra03414j (PMC9198996; doi:10.1039/d2ra03414j)
Supplement: RA-012-D2RA03414J-s002 [file RA-012-D2RA03414J-s002.cif]

# Electronic Supplementary Material (ESI) for RSC Advances.
# This journal is © The Royal Society of Chemistry 2022

####################################################################### 
# 
# This file contains crystal structure data downloaded from the 
# Cambridge Structural Database (CSD) hosted by the Cambridge 
# Crystallographic Data Centre (CCDC).
# 
# Full information about CCDC data access policies and citation 
# guidelines are available at http://www.ccdc.cam.ac.uk/access/V1 
# 
# Audit and citation data items may have been added by the CCDC. 
# Please retain this information to preserve the provenance of 
# this file and to allow appropriate attribution of the data. 
# 
#######################################################################

data_shelx
_database_code_depnum_ccdc_archive 'CCDC 2154263'
loop_
_audit_author_name
_audit_author_address
'Charalampos Moiras'
;University of Glasgow
United Kingdom
;
_audit_update_record             
;
2022-02-23 deposited with the CCDC.	2022-06-07 downloaded from the CCDC.
;

_audit_creation_method           SHELXL-2018/3
_shelx_SHELXL_version_number     2018/3
_chemical_name_systematic        ?
_chemical_name_common            ?
_chemical_melting_point          ?
_chemical_formula_moiety         '2(C25 H37 Cl4 Cu2 N9), C O, 2(O)'
_chemical_formula_sum            'C51 H74 Cl8 Cu4 N18 O3'
_chemical_formula_weight         1525.04

loop_
_atom_type_symbol
_atom_type_description
_atom_type_scat_dispersion_real
_atom_type_scat_dispersion_imag
_atom_type_scat_source
C C 0.0033 0.0016 'International Tables Vol C Tables 4.2.6.8 and 6.1.1.4'
H H 0.0000 0.0000 'International Tables Vol C Tables 4.2.6.8 and 6.1.1.4'
N N 0.0061 0.0033 'International Tables Vol C Tables 4.2.6.8 and 6.1.1.4'
O O 0.0106 0.0060 'International Tables Vol C Tables 4.2.6.8 and 6.1.1.4'
Cl Cl 0.1484 0.1585 'International Tables Vol C Tables 4.2.6.8 and 6.1.1.4'
Cu Cu 0.3201 1.2651 'International Tables Vol C Tables 4.2.6.8 and 6.1.1.4'

_space_group_crystal_system      triclinic
_space_group_IT_number           2
_space_group_name_H-M_alt        'P -1'
_space_group_name_Hall           '-P 1'

_shelx_space_group_comment       
;
The symmetry employed for this shelxl refinement is uniquely defined
by the following loop, which should always be used as a source of
symmetry information in preference to the above space-group names.
They are only intended as comments.
;

loop_
_space_group_symop_operation_xyz
'x, y, z'
'-x, -y, -z'

_cell_length_a                   8.7172(17)
_cell_length_b                   13.818(3)
_cell_length_c                   14.386(3)
_cell_angle_alpha                81.029(2)
_cell_angle_beta                 73.073(2)
_cell_angle_gamma                89.881(2)
_cell_volume                     1635.7(6)
_cell_formula_units_Z            1
_cell_measurement_temperature    150(2)
_cell_measurement_reflns_used    9984
_cell_measurement_theta_min      2.445
_cell_measurement_theta_max      26.590

_exptl_crystal_description       block
_exptl_crystal_colour            brown
_exptl_crystal_density_meas      .
_exptl_crystal_density_method    ?
_exptl_crystal_density_diffrn    1.548
_exptl_crystal_F_000             782
_exptl_transmission_factor_min   ?
_exptl_transmission_factor_max   ?
_exptl_crystal_size_max          0.200
_exptl_crystal_size_mid          0.150
_exptl_crystal_size_min          0.100
_exptl_absorpt_coefficient_mu    1.665
_shelx_estimated_absorpt_T_min   0.732
_shelx_estimated_absorpt_T_max   0.851
_exptl_absorpt_correction_type   empirical
_exptl_absorpt_correction_T_min  0.6236
_exptl_absorpt_correction_T_max  0.7454
_exptl_absorpt_process_details   SADABS
_exptl_absorpt_special_details   ?
_diffrn_ambient_temperature      150(2)
_diffrn_radiation_wavelength     0.71073
_diffrn_radiation_type           MoK\a
_diffrn_radiation_source         'fine-focus sealed tube'
_diffrn_measurement_device_type  'Bruker APEX-II CCD'
_diffrn_measurement_method       '\f and \w scans'
_diffrn_detector_area_resol_mean ?
_diffrn_reflns_number            23830
_diffrn_reflns_av_unetI/netI     0.0157
_diffrn_reflns_av_R_equivalents  0.0167
_diffrn_reflns_limit_h_min       -10
_diffrn_reflns_limit_h_max       10
_diffrn_reflns_limit_k_min       -17
_diffrn_reflns_limit_k_max       16
_diffrn_reflns_limit_l_min       -17
_diffrn_reflns_limit_l_max       18
_diffrn_reflns_theta_min         1.494
_diffrn_reflns_theta_max         26.602
_diffrn_reflns_theta_full        25.242
_diffrn_measured_fraction_theta_max 0.996
_diffrn_measured_fraction_theta_full 0.999
_diffrn_reflns_Laue_measured_fraction_max 0.996
_diffrn_reflns_Laue_measured_fraction_full 0.999
_diffrn_reflns_point_group_measured_fraction_max 0.996
_diffrn_reflns_point_group_measured_fraction_full 0.999
_reflns_number_total             6812
_reflns_number_gt                6218
_reflns_threshold_expression     'I > 2\s(I)'
_reflns_Friedel_coverage         0.000
_reflns_Friedel_fraction_max     .
_reflns_Friedel_fraction_full    .

_reflns_special_details          
;
 Reflections were merged by SHELXL according to the crystal
 class for the calculation of statistics and refinement.
 
 _reflns_Friedel_fraction is defined as the number of unique
 Friedel pairs measured divided by the number that would be
 possible theoretically, ignoring centric projections and
 systematic absences.
;

_computing_data_collection       'Bruker APEX2'
_computing_cell_refinement       'Bruker SAINT'
_computing_data_reduction        'Bruker SAINT'
_computing_structure_solution    'SHELXT 2014/5 (Sheldrick, 2014)'
_computing_structure_refinement  'SHELXL-2018/3 (Sheldrick, 2018)'
_computing_molecular_graphics    'Bruker SHELXTL'
_computing_publication_material  'Bruker SHELXTL'

_refine_special_details          
;
 Refinement of F^2^ against ALL reflections.  The weighted R-factor wR and
 goodness of fit S are based on F^2^, conventional R-factors R are based
 on F, with F set to zero for negative F^2^. The threshold expression of
 F^2^ > 2\s(F^2^) is used only for calculating R-factors(gt) etc. and is
 not relevant to the choice of reflections for refinement.  R-factors based
 on F^2^ are statistically about twice as large as those based on F, and R-
 factors based on ALL data will be even larger.
;
_refine_ls_structure_factor_coef Fsqd
_refine_ls_matrix_type           full
_refine_ls_weighting_scheme      calc
_refine_ls_weighting_details     
'w=1/[\s^2^(Fo^2^)+(0.0320P)^2^+1.5674P] where P=(Fo^2^+2Fc^2^)/3'
_atom_sites_solution_primary     direct
_atom_sites_solution_secondary   difmap
_atom_sites_solution_hydrogens   geom
_refine_ls_hydrogen_treatment    constr
_refine_ls_extinction_method     none
_refine_ls_extinction_coef       .
_refine_ls_number_reflns         6812
_refine_ls_number_parameters     390
_refine_ls_number_restraints     1
_refine_ls_R_factor_all          0.0290
_refine_ls_R_factor_gt           0.0256
_refine_ls_wR_factor_ref         0.0690
_refine_ls_wR_factor_gt          0.0669
_refine_ls_goodness_of_fit_ref   1.047
_refine_ls_restrained_S_all      1.060
_refine_ls_shift/su_max          0.002
_refine_ls_shift/su_mean         0.000

loop_
_atom_site_label
_atom_site_type_symbol
_atom_site_fract_x
_atom_site_fract_y
_atom_site_fract_z
_atom_site_U_iso_or_equiv
_atom_site_adp_type
_atom_site_occupancy
_atom_site_site_symmetry_order
_atom_site_calc_flag
_atom_site_refinement_flags_posn
_atom_site_refinement_flags_adp
_atom_site_refinement_flags_occupancy
_atom_site_disorder_assembly
_atom_site_disorder_group
C1 C 0.8511(3) 0.42871(17) 0.78722(16) 0.0361(5) Uani 1 1 d . . . A 1
H1A H 0.831184 0.362761 0.826282 0.054 Uiso 1 1 calc R U . A 1
H1B H 0.767709 0.471569 0.817236 0.054 Uiso 1 1 calc R U . A 1
H1C H 0.956435 0.455010 0.785316 0.054 Uiso 1 1 calc R U . A 1
C2 C 0.9815(3) 0.26518(15) 0.66909(18) 0.0314(5) Uani 1 1 d . . . A 1
H2A H 1.081524 0.286162 0.679768 0.047 Uiso 1 1 calc R U . A 1
H2B H 1.005419 0.220759 0.620351 0.047 Uiso 1 1 calc R U . A 1
H2C H 0.909417 0.231072 0.731308 0.047 Uiso 1 1 calc R U . A 1
N6 N 0.8478(2) 0.42392(12) 0.68751(12) 0.0249(4) Uani 1 1 d . . . A 1
C4 C 0.9026(2) 0.35290(14) 0.63227(16) 0.0243(4) Uani 1 1 d . . . A 1
C5 C 0.8708(2) 0.37964(14) 0.54337(15) 0.0234(4) Uani 1 1 d . . . A 1
H5 H 0.895342 0.345045 0.489100 0.028 Uiso 1 1 calc R U . A 1
C3 C 0.7950(2) 0.46837(14) 0.55035(14) 0.0207(4) Uani 1 1 d . . . A 1
C7 C 0.7225(2) 0.53402(13) 0.48759(14) 0.0197(4) Uani 1 1 d . . . A 1
C8 C 0.6990(2) 0.53605(14) 0.39523(14) 0.0218(4) Uani 1 1 d . . . A 1
H8 H 0.735675 0.490822 0.350996 0.026 Uiso 1 1 calc R U . A 1
C9 C 0.6110(2) 0.61801(14) 0.38178(13) 0.0210(4) Uani 1 1 d . . . A 1
C10 C 0.5521(3) 0.66140(15) 0.29735(14) 0.0258(4) Uani 1 1 d . . . A 1
H10A H 0.438668 0.675856 0.321946 0.039 Uiso 1 1 calc R U . A 1
H10B H 0.564084 0.614676 0.251251 0.039 Uiso 1 1 calc R U . A 1
H10C H 0.614946 0.722113 0.263482 0.039 Uiso 1 1 calc R U . A 1
N8 N 0.58553(19) 0.66028(11) 0.46398(11) 0.0194(3) Uani 1 1 d . . . A 1
C12 C 0.4943(2) 0.74617(14) 0.48891(14) 0.0221(4) Uani 1 1 d . . . A 1
H12A H 0.395237 0.744245 0.468713 0.026 Uiso 1 1 calc R U . A 1
H12B H 0.558947 0.806071 0.451258 0.026 Uiso 1 1 calc R U . A 1
C13 C 0.4489(2) 0.75217(14) 0.59857(14) 0.0213(4) Uani 1 1 d . . . A 1
H13A H 0.375473 0.806620 0.610782 0.026 Uiso 1 1 calc R U . A 1
H13B H 0.387620 0.690825 0.635203 0.026 Uiso 1 1 calc R U . A 1
N9 N 0.58348(19) 0.76729(11) 0.64180(11) 0.0180(3) Uani 1 1 d . . . A 1
C15 C 0.7103(2) 0.84045(13) 0.57497(13) 0.0196(4) Uani 1 1 d . . . A 1
H15A H 0.763421 0.812329 0.515031 0.024 Uiso 1 1 calc R U . A 1
H15B H 0.792412 0.849147 0.608546 0.024 Uiso 1 1 calc R U . A 1
C16 C 0.6539(2) 0.94155(14) 0.54308(15) 0.0232(4) Uani 1 1 d . . . A 1
H16A H 0.587670 0.936068 0.498550 0.028 Uiso 1 1 calc R U . A 1
H16B H 0.586469 0.966832 0.601655 0.028 Uiso 1 1 calc R U . A 1
C17 C 0.7966(3) 1.01283(16) 0.49041(17) 0.0320(5) Uani 1 1 d . . . A 1
H17A H 0.859110 1.020797 0.535603 0.048 Uiso 1 1 calc R U . A 1
H17B H 0.758109 1.076511 0.468467 0.048 Uiso 1 1 calc R U . A 1
H17C H 0.864545 0.987094 0.433232 0.048 Uiso 1 1 calc R U . A 1
C18 C 0.5032(2) 0.80197(14) 0.73731(13) 0.0194(4) Uani 1 1 d . . . A 1
H18A H 0.424350 0.750171 0.779898 0.023 Uiso 1 1 calc R U . A 1
H18B H 0.443007 0.860652 0.723631 0.023 Uiso 1 1 calc R U . A 1
C19 C 0.6172(2) 0.82762(14) 0.79395(14) 0.0217(4) Uani 1 1 d . . . A 1
H19A H 0.689879 0.773369 0.799852 0.026 Uiso 1 1 calc R U . A 1
H19B H 0.683406 0.887584 0.758266 0.026 Uiso 1 1 calc R U . A 1
N4 N 0.52196(19) 0.84374(11) 0.89194(11) 0.0195(3) Uani 1 1 d . . . A 1
C21 C 0.4976(2) 0.78367(14) 0.97931(14) 0.0226(4) Uani 1 1 d . . . A 1
C22 C 0.5777(3) 0.68841(15) 0.98948(17) 0.0339(5) Uani 1 1 d . . . A 1
H22A H 0.546218 0.645086 0.949672 0.051 Uiso 1 1 calc R U . A 1
H22B H 0.544804 0.657257 1.058735 0.051 Uiso 1 1 calc R U . A 1
H22C H 0.694402 0.700459 0.966708 0.051 Uiso 1 1 calc R U . A 1
C23 C 0.3901(2) 0.82818(14) 1.05000(14) 0.0224(4) Uani 1 1 d . . . A 1
H23 H 0.350600 0.804509 1.118643 0.027 Uiso 1 1 calc R U . A 1
C24 C 0.3524(2) 0.91500(13) 0.99910(13) 0.0181(4) Uani 1 1 d . . . A 1
C25 C 0.2435(2) 0.99300(13) 1.02615(13) 0.0176(3) Uani 1 1 d . . . A 1
C26 C 0.1386(2) 1.01252(14) 1.11393(14) 0.0217(4) Uani 1 1 d . . . A 1
H26 H 0.121548 0.975614 1.177867 0.026 Uiso 1 1 calc R U . A 1
C27 C 0.0645(2) 1.09688(14) 1.08860(14) 0.0215(4) Uani 1 1 d . . . A 1
C28 C -0.0594(3) 1.15335(16) 1.15141(16) 0.0292(4) Uani 1 1 d . . . A 1
H28A H -0.011886 1.216986 1.153224 0.044 Uiso 1 1 calc R U . A 1
H28B H -0.097877 1.116400 1.218373 0.044 Uiso 1 1 calc R U . A 1
H28C H -0.149580 1.163651 1.123753 0.044 Uiso 1 1 calc R U . A 1
N1 N 0.12449(19) 1.12457(11) 0.98989(12) 0.0203(3) Uani 1 1 d . . . A 1
C30 C 0.0828(3) 1.20802(15) 0.92800(16) 0.0286(4) Uani 1 1 d . . . A 1
H30A H -0.019629 1.232418 0.963741 0.043 Uiso 1 1 calc R U . A 1
H30B H 0.072935 1.187582 0.867656 0.043 Uiso 1 1 calc R U . A 1
H30C H 0.166918 1.260194 0.910945 0.043 Uiso 1 1 calc R U . A 1
N2 N 0.23503(19) 1.06117(11) 0.95039(11) 0.0198(3) Uani 1 1 d . . . A 1
N3 N 0.43258(18) 0.92456(11) 0.90295(11) 0.0177(3) Uani 1 1 d . . . A 1
N7 N 0.65406(19) 0.61017(11) 0.52847(11) 0.0191(3) Uani 1 1 d . . . A 1
N5 N 0.7811(2) 0.49536(12) 0.63802(12) 0.0230(3) Uani 1 1 d . . . A 1
Cl1 Cl 0.63354(6) 1.09430(3) 0.72212(3) 0.02371(10) Uani 1 1 d . . . A 1
Cl2 Cl 0.24417(6) 1.09179(4) 0.71897(3) 0.02582(11) Uani 1 1 d . . . A 1
Cl3 Cl 0.91404(6) 0.68210(4) 0.69511(4) 0.02627(11) Uani 1 1 d . . . A 1
Cl4 Cl 0.47417(7) 0.56099(4) 0.80128(4) 0.03343(12) Uani 1 1 d . . . A 1
Cu1 Cu 0.39017(3) 1.04724(2) 0.81922(2) 0.01861(6) Uani 1 1 d . . . A 1
Cu2 Cu 0.68553(3) 0.62877(2) 0.65970(2) 0.02008(7) Uani 1 1 d . . . A 1
C31 C -0.0545(12) 0.4118(8) 0.1091(8) 0.101(3) Uiso 0.5 1 d D . P B 1
O1A O -0.1843(4) 0.4089(2) 0.01475(19) 0.0887(8) Uani 1 1 d . . . C 2
O1B O 0.0731(4) 0.4004(2) 0.0816(2) 0.0297(6) Uani 0.5 1 d D . P . .

loop_
_atom_site_aniso_label
_atom_site_aniso_U_11
_atom_site_aniso_U_22
_atom_site_aniso_U_33
_atom_site_aniso_U_23
_atom_site_aniso_U_13
_atom_site_aniso_U_12
C1 0.0524(15) 0.0312(11) 0.0284(11) -0.0048(9) -0.0177(11) 0.0128(10)
C2 0.0248(10) 0.0223(10) 0.0450(13) -0.0037(9) -0.0079(9) 0.0052(8)
N6 0.0286(9) 0.0216(8) 0.0246(9) -0.0039(7) -0.0079(7) 0.0061(7)
C4 0.0176(9) 0.0190(9) 0.0330(11) -0.0053(8) -0.0018(8) 0.0009(7)
C5 0.0199(9) 0.0198(9) 0.0280(10) -0.0088(8) -0.0004(8) 0.0010(7)
C3 0.0207(9) 0.0190(9) 0.0203(9) -0.0059(7) -0.0015(7) -0.0017(7)
C7 0.0208(9) 0.0179(9) 0.0185(9) -0.0059(7) -0.0011(7) -0.0025(7)
C8 0.0267(10) 0.0197(9) 0.0164(9) -0.0066(7) -0.0006(7) -0.0052(7)
C9 0.0253(10) 0.0206(9) 0.0160(9) -0.0050(7) -0.0033(7) -0.0076(7)
C10 0.0357(11) 0.0247(10) 0.0178(9) -0.0034(8) -0.0089(8) -0.0059(8)
N8 0.0238(8) 0.0194(7) 0.0161(7) -0.0045(6) -0.0069(6) -0.0011(6)
C12 0.0267(10) 0.0227(9) 0.0214(9) -0.0075(7) -0.0120(8) 0.0044(8)
C13 0.0206(9) 0.0253(9) 0.0215(9) -0.0097(7) -0.0084(8) 0.0051(7)
N9 0.0208(8) 0.0195(7) 0.0155(7) -0.0071(6) -0.0057(6) 0.0043(6)
C15 0.0201(9) 0.0219(9) 0.0177(9) -0.0064(7) -0.0052(7) 0.0043(7)
C16 0.0259(10) 0.0206(9) 0.0256(10) -0.0054(8) -0.0109(8) 0.0041(7)
C17 0.0338(12) 0.0275(11) 0.0338(12) -0.0012(9) -0.0106(10) 0.0005(9)
C18 0.0225(9) 0.0201(9) 0.0169(9) -0.0086(7) -0.0051(7) 0.0059(7)
C19 0.0237(10) 0.0253(9) 0.0182(9) -0.0112(7) -0.0054(8) 0.0072(8)
N4 0.0248(8) 0.0189(7) 0.0171(8) -0.0077(6) -0.0073(6) 0.0070(6)
C21 0.0324(11) 0.0184(9) 0.0210(9) -0.0062(7) -0.0126(8) 0.0029(8)
C22 0.0549(15) 0.0222(10) 0.0311(11) -0.0088(9) -0.0204(11) 0.0135(10)
C23 0.0316(10) 0.0199(9) 0.0166(9) -0.0039(7) -0.0081(8) -0.0008(8)
C24 0.0198(9) 0.0190(9) 0.0168(8) -0.0066(7) -0.0051(7) -0.0012(7)
C25 0.0163(8) 0.0193(9) 0.0176(8) -0.0052(7) -0.0043(7) -0.0014(7)
C26 0.0209(9) 0.0244(9) 0.0187(9) -0.0071(7) -0.0024(7) -0.0017(7)
C27 0.0167(9) 0.0245(9) 0.0225(9) -0.0099(8) -0.0012(7) -0.0030(7)
C28 0.0253(10) 0.0308(11) 0.0294(11) -0.0149(9) 0.0003(9) 0.0035(8)
N1 0.0176(8) 0.0209(8) 0.0223(8) -0.0082(6) -0.0034(6) 0.0035(6)
C30 0.0305(11) 0.0262(10) 0.0292(11) -0.0066(8) -0.0077(9) 0.0100(8)
N2 0.0188(8) 0.0221(8) 0.0184(8) -0.0072(6) -0.0035(6) 0.0047(6)
N3 0.0200(8) 0.0170(7) 0.0171(7) -0.0058(6) -0.0054(6) 0.0045(6)
N7 0.0227(8) 0.0194(7) 0.0165(7) -0.0054(6) -0.0062(6) 0.0017(6)
N5 0.0307(9) 0.0183(8) 0.0210(8) -0.0050(6) -0.0079(7) 0.0057(7)
Cl1 0.0212(2) 0.0268(2) 0.0210(2) -0.00541(18) -0.00219(17) -0.00120(17)
Cl2 0.0255(2) 0.0308(2) 0.0212(2) -0.00005(18) -0.00909(19) 0.00242(19)
Cl3 0.0284(2) 0.0285(2) 0.0290(2) -0.01404(19) -0.0147(2) 0.01018(19)
Cl4 0.0473(3) 0.0245(2) 0.0222(2) -0.00551(19) 0.0003(2) -0.0022(2)
Cu1 0.01930(12) 0.02034(12) 0.01484(11) -0.00288(8) -0.00293(9) 0.00377(9)
Cu2 0.02788(13) 0.01801(12) 0.01689(12) -0.00717(9) -0.00833(9) 0.00665(9)
O1A 0.113(2) 0.0892(19) 0.0592(15) -0.0165(14) -0.0150(15) -0.0099(17)
O1B 0.0286(16) 0.0347(16) 0.0303(16) -0.0066(13) -0.0149(13) 0.0083(13)

_geom_special_details            
;
 All esds (except the esd in the dihedral angle between two l.s. planes)
 are estimated using the full covariance matrix.  The cell esds are taken
 into account individually in the estimation of esds in distances, angles
 and torsion angles; correlations between esds in cell parameters are only
 used when they are defined by crystal symmetry.  An approximate (isotropic)
 treatment of cell esds is used for estimating esds involving l.s. planes.
;

loop_
_geom_bond_atom_site_label_1
_geom_bond_atom_site_label_2
_geom_bond_distance
_geom_bond_site_symmetry_2
_geom_bond_publ_flag
C1 N6 1.454(3) . ?
C1 H1A 0.9800 . ?
C1 H1B 0.9800 . ?
C1 H1C 0.9800 . ?
C2 C4 1.494(3) . ?
C2 H2A 0.9800 . ?
C2 H2B 0.9800 . ?
C2 H2C 0.9800 . ?
N6 N5 1.356(2) . ?
N6 C4 1.358(3) . ?
C4 C5 1.381(3) . ?
C5 C3 1.395(3) . ?
C5 H5 0.9500 . ?
C3 N5 1.342(2) . ?
C3 C7 1.453(3) . ?
C7 N7 1.340(2) . ?
C7 C8 1.398(3) . ?
C8 C9 1.387(3) . ?
C8 H8 0.9500 . ?
C9 N8 1.360(2) . ?
C9 C10 1.494(3) . ?
C10 H10A 0.9800 . ?
C10 H10B 0.9800 . ?
C10 H10C 0.9800 . ?
N8 N7 1.348(2) . ?
N8 C12 1.460(2) . ?
C12 C13 1.526(3) . ?
C12 H12A 0.9900 . ?
C12 H12B 0.9900 . ?
C13 N9 1.508(2) . ?
C13 H13A 0.9900 . ?
C13 H13B 0.9900 . ?
N9 C15 1.500(2) . ?
N9 C18 1.500(2) . ?
N9 Cu2 2.1200(16) . ?
C15 C16 1.527(3) . ?
C15 H15A 0.9900 . ?
C15 H15B 0.9900 . ?
C16 C17 1.522(3) . ?
C16 H16A 0.9900 . ?
C16 H16B 0.9900 . ?
C17 H17A 0.9800 . ?
C17 H17B 0.9800 . ?
C17 H17C 0.9800 . ?
C18 C19 1.530(3) . ?
C18 H18A 0.9900 . ?
C18 H18B 0.9900 . ?
C19 N4 1.463(2) . ?
C19 H19A 0.9900 . ?
C19 H19B 0.9900 . ?
N4 C21 1.354(2) . ?
N4 N3 1.363(2) . ?
C21 C23 1.388(3) . ?
C21 C22 1.496(3) . ?
C22 H22A 0.9800 . ?
C22 H22B 0.9800 . ?
C22 H22C 0.9800 . ?
C23 C24 1.396(3) . ?
C23 H23 0.9500 . ?
C24 N3 1.342(2) . ?
C24 C25 1.458(3) . ?
C25 N2 1.344(2) . ?
C25 C26 1.392(3) . ?
C26 C27 1.382(3) . ?
C26 H26 0.9500 . ?
C27 N1 1.355(3) . ?
C27 C28 1.497(3) . ?
C28 H28A 0.9800 . ?
C28 H28B 0.9800 . ?
C28 H28C 0.9800 . ?
N1 N2 1.361(2) . ?
N1 C30 1.457(3) . ?
C30 H30A 0.9800 . ?
C30 H30B 0.9800 . ?
C30 H30C 0.9800 . ?
N2 Cu1 2.0132(16) . ?
N3 Cu1 2.0202(15) . ?
N7 Cu2 2.0393(16) . ?
N5 Cu2 2.0522(16) . ?
Cl1 Cu1 2.2072(6) . ?
Cl2 Cu1 2.2062(6) . ?
Cl3 Cu2 2.3419(6) . ?
Cl4 Cu2 2.3763(6) . ?
C31 O1B 1.087(10) . ?

loop_
_geom_angle_atom_site_label_1
_geom_angle_atom_site_label_2
_geom_angle_atom_site_label_3
_geom_angle
_geom_angle_site_symmetry_1
_geom_angle_site_symmetry_3
_geom_angle_publ_flag
N6 C1 H1A 109.5 . . ?
N6 C1 H1B 109.5 . . ?
H1A C1 H1B 109.5 . . ?
N6 C1 H1C 109.5 . . ?
H1A C1 H1C 109.5 . . ?
H1B C1 H1C 109.5 . . ?
C4 C2 H2A 109.5 . . ?
C4 C2 H2B 109.5 . . ?
H2A C2 H2B 109.5 . . ?
C4 C2 H2C 109.5 . . ?
H2A C2 H2C 109.5 . . ?
H2B C2 H2C 109.5 . . ?
N5 N6 C4 110.88(16) . . ?
N5 N6 C1 120.72(16) . . ?
C4 N6 C1 128.39(17) . . ?
N6 C4 C5 107.34(17) . . ?
N6 C4 C2 122.11(19) . . ?
C5 C4 C2 130.55(19) . . ?
C4 C5 C3 105.21(17) . . ?
C4 C5 H5 127.4 . . ?
C3 C5 H5 127.4 . . ?
N5 C3 C5 110.76(17) . . ?
N5 C3 C7 114.18(16) . . ?
C5 C3 C7 134.97(18) . . ?
N7 C7 C8 110.29(17) . . ?
N7 C7 C3 113.67(16) . . ?
C8 C7 C3 135.96(17) . . ?
C9 C8 C7 105.52(16) . . ?
C9 C8 H8 127.2 . . ?
C7 C8 H8 127.2 . . ?
N8 C9 C8 106.65(16) . . ?
N8 C9 C10 121.81(18) . . ?
C8 C9 C10 131.51(17) . . ?
C9 C10 H10A 109.5 . . ?
C9 C10 H10B 109.5 . . ?
H10A C10 H10B 109.5 . . ?
C9 C10 H10C 109.5 . . ?
H10A C10 H10C 109.5 . . ?
H10B C10 H10C 109.5 . . ?
N7 N8 C9 111.22(16) . . ?
N7 N8 C12 119.88(15) . . ?
C9 N8 C12 128.87(16) . . ?
N8 C12 C13 112.93(15) . . ?
N8 C12 H12A 109.0 . . ?
C13 C12 H12A 109.0 . . ?
N8 C12 H12B 109.0 . . ?
C13 C12 H12B 109.0 . . ?
H12A C12 H12B 107.8 . . ?
N9 C13 C12 117.43(16) . . ?
N9 C13 H13A 107.9 . . ?
C12 C13 H13A 107.9 . . ?
N9 C13 H13B 107.9 . . ?
C12 C13 H13B 107.9 . . ?
H13A C13 H13B 107.2 . . ?
C15 N9 C18 111.58(14) . . ?
C15 N9 C13 112.12(14) . . ?
C18 N9 C13 104.54(14) . . ?
C15 N9 Cu2 109.09(11) . . ?
C18 N9 Cu2 113.53(11) . . ?
C13 N9 Cu2 105.82(11) . . ?
N9 C15 C16 116.44(15) . . ?
N9 C15 H15A 108.2 . . ?
C16 C15 H15A 108.2 . . ?
N9 C15 H15B 108.2 . . ?
C16 C15 H15B 108.2 . . ?
H15A C15 H15B 107.3 . . ?
C17 C16 C15 110.70(16) . . ?
C17 C16 H16A 109.5 . . ?
C15 C16 H16A 109.5 . . ?
C17 C16 H16B 109.5 . . ?
C15 C16 H16B 109.5 . . ?
H16A C16 H16B 108.1 . . ?
C16 C17 H17A 109.5 . . ?
C16 C17 H17B 109.5 . . ?
H17A C17 H17B 109.5 . . ?
C16 C17 H17C 109.5 . . ?
H17A C17 H17C 109.5 . . ?
H17B C17 H17C 109.5 . . ?
N9 C18 C19 114.80(15) . . ?
N9 C18 H18A 108.6 . . ?
C19 C18 H18A 108.6 . . ?
N9 C18 H18B 108.6 . . ?
C19 C18 H18B 108.6 . . ?
H18A C18 H18B 107.5 . . ?
N4 C19 C18 108.75(15) . . ?
N4 C19 H19A 109.9 . . ?
C18 C19 H19A 109.9 . . ?
N4 C19 H19B 109.9 . . ?
C18 C19 H19B 109.9 . . ?
H19A C19 H19B 108.3 . . ?
C21 N4 N3 110.87(15) . . ?
C21 N4 C19 128.54(16) . . ?
N3 N4 C19 120.40(15) . . ?
N4 C21 C23 107.05(16) . . ?
N4 C21 C22 122.79(18) . . ?
C23 C21 C22 130.16(18) . . ?
C21 C22 H22A 109.5 . . ?
C21 C22 H22B 109.5 . . ?
H22A C22 H22B 109.5 . . ?
C21 C22 H22C 109.5 . . ?
H22A C22 H22C 109.5 . . ?
H22B C22 H22C 109.5 . . ?
C21 C23 C24 105.59(17) . . ?
C21 C23 H23 127.2 . . ?
C24 C23 H23 127.2 . . ?
N3 C24 C23 110.40(16) . . ?
N3 C24 C25 114.82(16) . . ?
C23 C24 C25 134.73(17) . . ?
N2 C25 C26 110.44(16) . . ?
N2 C25 C24 114.94(16) . . ?
C26 C25 C24 134.56(17) . . ?
C27 C26 C25 105.58(17) . . ?
C27 C26 H26 127.2 . . ?
C25 C26 H26 127.2 . . ?
N1 C27 C26 107.33(16) . . ?
N1 C27 C28 122.33(18) . . ?
C26 C27 C28 130.34(18) . . ?
C27 C28 H28A 109.5 . . ?
C27 C28 H28B 109.5 . . ?
H28A C28 H28B 109.5 . . ?
C27 C28 H28C 109.5 . . ?
H28A C28 H28C 109.5 . . ?
H28B C28 H28C 109.5 . . ?
C27 N1 N2 110.68(15) . . ?
C27 N1 C30 128.28(16) . . ?
N2 N1 C30 121.03(16) . . ?
N1 C30 H30A 109.5 . . ?
N1 C30 H30B 109.5 . . ?
H30A C30 H30B 109.5 . . ?
N1 C30 H30C 109.5 . . ?
H30A C30 H30C 109.5 . . ?
H30B C30 H30C 109.5 . . ?
C25 N2 N1 105.98(15) . . ?
C25 N2 Cu1 115.02(12) . . ?
N1 N2 Cu1 138.85(13) . . ?
C24 N3 N4 106.07(14) . . ?
C24 N3 Cu1 115.05(12) . . ?
N4 N3 Cu1 138.88(12) . . ?
C7 N7 N8 106.32(15) . . ?
C7 N7 Cu2 117.68(13) . . ?
N8 N7 Cu2 135.86(12) . . ?
C3 N5 N6 105.81(15) . . ?
C3 N5 Cu2 116.85(13) . . ?
N6 N5 Cu2 137.18(13) . . ?
N2 Cu1 N3 79.84(6) . . ?
N2 Cu1 Cl2 101.39(5) . . ?
N3 Cu1 Cl2 138.75(5) . . ?
N2 Cu1 Cl1 142.30(5) . . ?
N3 Cu1 Cl1 101.94(5) . . ?
Cl2 Cu1 Cl1 101.10(2) . . ?
N7 Cu2 N5 76.79(6) . . ?
N7 Cu2 N9 87.43(6) . . ?
N5 Cu2 N9 164.07(6) . . ?
N7 Cu2 Cl3 130.03(5) . . ?
N5 Cu2 Cl3 91.24(5) . . ?
N9 Cu2 Cl3 97.46(5) . . ?
N7 Cu2 Cl4 115.07(5) . . ?
N5 Cu2 Cl4 93.73(5) . . ?
N9 Cu2 Cl4 94.87(5) . . ?
Cl3 Cu2 Cl4 113.98(2) . . ?

_refine_diff_density_max         0.610
_refine_diff_density_min         -0.766
_refine_diff_density_rms         0.063

_shelx_res_file                  
;
TITL P-1_a.res in P-1
    shelx.res
    created by SHELXL-2018/3 at 13:42:13 on 27-Apr-2021
CELL  0.71073   8.7172  13.8179  14.3857   81.029   73.073   89.881
ZERR     1.00   0.0017   0.0027   0.0028    0.002    0.002    0.002
LATT   1
SFAC  C    H    N    O    CL   CU
UNIT  51 74 18 3 8 4
MERG   2
DFIX  C31 O1B 1.35
FMAP   2
PLAN    5
SIZE     0.100   0.150   0.200
ACTA
BOND   $H
LIST   6
L.S.  40
TEMP  -123.16
WGHT    0.032000    1.567400
FVAR       0.43909
PART  1
C1    1    0.851053    0.428706    0.787218    11.00000    0.05243    0.03122 =
         0.02839   -0.00477   -0.01772    0.01284
AFIX 137
H1A   2    0.831184    0.362761    0.826282    11.00000   -1.50000
H1B   2    0.767709    0.471569    0.817236    11.00000   -1.50000
H1C   2    0.956435    0.455010    0.785316    11.00000   -1.50000
AFIX   0
C2    1    0.981527    0.265180    0.669091    11.00000    0.02481    0.02226 =
         0.04505   -0.00371   -0.00790    0.00517
AFIX 137
H2A   2    1.081524    0.286162    0.679768    11.00000   -1.50000
H2B   2    1.005419    0.220759    0.620351    11.00000   -1.50000
H2C   2    0.909417    0.231072    0.731308    11.00000   -1.50000
AFIX   0
N6    3    0.847832    0.423922    0.687514    11.00000    0.02861    0.02164 =
         0.02460   -0.00386   -0.00787    0.00611
C4    1    0.902597    0.352903    0.632270    11.00000    0.01764    0.01900 =
         0.03304   -0.00525   -0.00184    0.00091
C5    1    0.870827    0.379644    0.543368    11.00000    0.01985    0.01984 =
         0.02803   -0.00880   -0.00045    0.00098
AFIX  43
H5    2    0.895342    0.345045    0.489100    11.00000   -1.20000
AFIX   0
C3    1    0.795002    0.468375    0.550354    11.00000    0.02073    0.01900 =
         0.02026   -0.00592   -0.00149   -0.00173
C7    1    0.722516    0.534015    0.487590    11.00000    0.02083    0.01794 =
         0.01846   -0.00593   -0.00114   -0.00251
C8    1    0.699028    0.536055    0.395232    11.00000    0.02671    0.01966 =
         0.01641   -0.00656   -0.00058   -0.00518
AFIX  43
H8    2    0.735675    0.490822    0.350996    11.00000   -1.20000
AFIX   0
C9    1    0.610966    0.618009    0.381778    11.00000    0.02531    0.02065 =
         0.01597   -0.00500   -0.00329   -0.00758
C10   1    0.552102    0.661396    0.297351    11.00000    0.03572    0.02467 =
         0.01780   -0.00337   -0.00894   -0.00593
AFIX 137
H10A  2    0.438668    0.675856    0.321946    11.00000   -1.50000
H10B  2    0.564084    0.614676    0.251251    11.00000   -1.50000
H10C  2    0.614946    0.722113    0.263482    11.00000   -1.50000
AFIX   0
N8    3    0.585529    0.660278    0.463983    11.00000    0.02376    0.01935 =
         0.01614   -0.00449   -0.00689   -0.00110
C12   1    0.494338    0.746173    0.488910    11.00000    0.02669    0.02268 =
         0.02137   -0.00752   -0.01202    0.00440
AFIX  23
H12A  2    0.395237    0.744245    0.468713    11.00000   -1.20000
H12B  2    0.558947    0.806071    0.451258    11.00000   -1.20000
AFIX   0
C13   1    0.448875    0.752171    0.598571    11.00000    0.02063    0.02530 =
         0.02147   -0.00969   -0.00844    0.00510
AFIX  23
H13A  2    0.375473    0.806620    0.610782    11.00000   -1.20000
H13B  2    0.387620    0.690825    0.635203    11.00000   -1.20000
AFIX   0
N9    3    0.583481    0.767293    0.641797    11.00000    0.02077    0.01954 =
         0.01547   -0.00712   -0.00568    0.00430
C15   1    0.710290    0.840449    0.574967    11.00000    0.02010    0.02187 =
         0.01772   -0.00639   -0.00524    0.00425
AFIX  23
H15A  2    0.763421    0.812329    0.515031    11.00000   -1.20000
H15B  2    0.792412    0.849147    0.608546    11.00000   -1.20000
AFIX   0
C16   1    0.653900    0.941553    0.543080    11.00000    0.02593    0.02064 =
         0.02559   -0.00543   -0.01086    0.00415
AFIX  23
H16A  2    0.587670    0.936068    0.498550    11.00000   -1.20000
H16B  2    0.586469    0.966832    0.601655    11.00000   -1.20000
AFIX   0
C17   1    0.796616    1.012832    0.490409    11.00000    0.03378    0.02752 =
         0.03376   -0.00117   -0.01061    0.00048
AFIX 137
H17A  2    0.859110    1.020797    0.535603    11.00000   -1.50000
H17B  2    0.758109    1.076511    0.468467    11.00000   -1.50000
H17C  2    0.864545    0.987094    0.433232    11.00000   -1.50000
AFIX   0
C18   1    0.503193    0.801967    0.737306    11.00000    0.02248    0.02013 =
         0.01688   -0.00858   -0.00507    0.00592
AFIX  23
H18A  2    0.424350    0.750171    0.779898    11.00000   -1.20000
H18B  2    0.443007    0.860652    0.723631    11.00000   -1.20000
AFIX   0
C19   1    0.617191    0.827617    0.793950    11.00000    0.02371    0.02530 =
         0.01821   -0.01123   -0.00538    0.00725
AFIX  23
H19A  2    0.689879    0.773369    0.799852    11.00000   -1.20000
H19B  2    0.683406    0.887584    0.758266    11.00000   -1.20000
AFIX   0
N4    3    0.521961    0.843741    0.891938    11.00000    0.02477    0.01886 =
         0.01713   -0.00765   -0.00731    0.00697
C21   1    0.497570    0.783668    0.979313    11.00000    0.03238    0.01836 =
         0.02104   -0.00624   -0.01261    0.00289
C22   1    0.577651    0.688407    0.989483    11.00000    0.05489    0.02218 =
         0.03111   -0.00881   -0.02044    0.01352
AFIX 137
H22A  2    0.546218    0.645086    0.949672    11.00000   -1.50000
H22B  2    0.544804    0.657257    1.058735    11.00000   -1.50000
H22C  2    0.694402    0.700459    0.966708    11.00000   -1.50000
AFIX   0
C23   1    0.390145    0.828184    1.049999    11.00000    0.03157    0.01994 =
         0.01662   -0.00391   -0.00806   -0.00079
AFIX  43
H23   2    0.350600    0.804509    1.118643    11.00000   -1.20000
AFIX   0
C24   1    0.352405    0.914998    0.999104    11.00000    0.01976    0.01896 =
         0.01675   -0.00657   -0.00511   -0.00124
C25   1    0.243538    0.992995    1.026149    11.00000    0.01626    0.01925 =
         0.01757   -0.00525   -0.00426   -0.00140
C26   1    0.138628    1.012523    1.113932    11.00000    0.02091    0.02440 =
         0.01867   -0.00710   -0.00239   -0.00169
AFIX  43
H26   2    0.121548    0.975614    1.177867    11.00000   -1.20000
AFIX   0
C27   1    0.064477    1.096883    1.088604    11.00000    0.01665    0.02448 =
         0.02253   -0.00988   -0.00121   -0.00300
C28   1   -0.059406    1.153352    1.151407    11.00000    0.02528    0.03077 =
         0.02938   -0.01488    0.00034    0.00349
AFIX 137
H28A  2   -0.011886    1.216986    1.153224    11.00000   -1.50000
H28B  2   -0.097877    1.116400    1.218373    11.00000   -1.50000
H28C  2   -0.149580    1.163651    1.123753    11.00000   -1.50000
AFIX   0
N1    3    0.124490    1.124565    0.989893    11.00000    0.01764    0.02092 =
         0.02229   -0.00817   -0.00340    0.00348
C30   1    0.082766    1.208015    0.927996    11.00000    0.03052    0.02616 =
         0.02922   -0.00664   -0.00774    0.01001
AFIX 137
H30A  2   -0.019629    1.232418    0.963741    11.00000   -1.50000
H30B  2    0.072935    1.187582    0.867656    11.00000   -1.50000
H30C  2    0.166918    1.260194    0.910945    11.00000   -1.50000
AFIX   0
N2    3    0.235026    1.061172    0.950391    11.00000    0.01880    0.02212 =
         0.01839   -0.00721   -0.00352    0.00471
N3    3    0.432579    0.924560    0.902952    11.00000    0.01999    0.01703 =
         0.01706   -0.00583   -0.00539    0.00450
N7    3    0.654055    0.610170    0.528468    11.00000    0.02266    0.01935 =
         0.01648   -0.00541   -0.00624    0.00170
N5    3    0.781108    0.495355    0.638021    11.00000    0.03069    0.01829 =
         0.02098   -0.00502   -0.00794    0.00568
CL1   5    0.633542    1.094302    0.722118    11.00000    0.02122    0.02683 =
         0.02101   -0.00541   -0.00219   -0.00120
CL2   5    0.244165    1.091786    0.718972    11.00000    0.02553    0.03080 =
         0.02116   -0.00005   -0.00909    0.00242
CL3   5    0.914040    0.682100    0.695109    11.00000    0.02842    0.02851 =
         0.02900   -0.01404   -0.01467    0.01018
CL4   5    0.474173    0.560992    0.801277    11.00000    0.04733    0.02455 =
         0.02220   -0.00551    0.00030   -0.00219
CU1   6    0.390167    1.047240    0.819221    11.00000    0.01930    0.02034 =
         0.01484   -0.00288   -0.00293    0.00377
CU2   6    0.685530    0.628768    0.659700    11.00000    0.02788    0.01801 =
         0.01689   -0.00717   -0.00833    0.00665
C31   1   -0.054529    0.411827    0.109084    10.50000    0.10144
PART  2
O1A   4   -0.184273    0.408924    0.014749    11.00000    0.11271    0.08919 =
         0.05917   -0.01654   -0.01496   -0.00992
PART  0
O1B   4    0.073087    0.400420    0.081581    10.50000    0.02857    0.03473 =
         0.03029   -0.00660   -0.01490    0.00835
HKLF    4


REM  P-1_a.res in P-1
REM wR2 = 0.0690, GooF = S = 1.047, Restrained GooF = 1.060 for all data
REM R1 = 0.0256 for 6218 Fo > 4sig(Fo) and 0.0290 for all 6812 data
REM 390 parameters refined using 1 restraints

END

WGHT      0.0320      1.5659

REM Highest difference peak  0.610,  deepest hole -0.766,  1-sigma level  0.063
Q1    1  -0.0712  0.4101  0.0236  11.00000  0.05    0.61
Q2    1   0.0790  0.3845  0.1407  11.00000  0.05    0.42
Q3    1   0.1110  0.4530  0.0637  11.00000  0.05    0.42
Q4    1   0.9441  0.7325  0.6621  11.00000  0.05    0.42
Q5    1   0.3011  0.9546  1.0187  11.00000  0.05    0.37
;
_shelx_res_checksum              38397
####################################################################### 
# 
# This file contains crystal structure data downloaded from the 
# Cambridge Structural Database (CSD) hosted by the Cambridge 
# Crystallographic Data Centre (CCDC).
# 
# Full information about CCDC data access policies and citation 
# guidelines are available at http://www.ccdc.cam.ac.uk/access/V1 
# 
# Audit and citation data items may have been added by the CCDC. 
# Please retain this information to preserve the provenance of 
# this file and to allow appropriate attribution of the data. 
# 
#######################################################################

data_shelx_CCDC1
_database_code_depnum_ccdc_archive 'CCDC 2154266'
loop_
_audit_author_name
_audit_author_address
'Charalampos Moiras'
;University of Glasgow
United Kingdom
;
_audit_update_record             
;
2022-02-23 deposited with the CCDC.	2022-06-07 downloaded from the CCDC.
;

_audit_creation_method           SHELXL-2018/3
_shelx_SHELXL_version_number     2018/3
_chemical_name_systematic        ?
_chemical_name_common            ?
_chemical_melting_point          ?
_chemical_formula_moiety         'C27 H37 Fe N11 S2'
_chemical_formula_sum            'C27 H37 Fe N11 S2'
_chemical_formula_weight         635.64

loop_
_atom_type_symbol
_atom_type_description
_atom_type_scat_dispersion_real
_atom_type_scat_dispersion_imag
_atom_type_scat_source
C C 0.0033 0.0016 'International Tables Vol C Tables 4.2.6.8 and 6.1.1.4'
H H 0.0000 0.0000 'International Tables Vol C Tables 4.2.6.8 and 6.1.1.4'
N N 0.0061 0.0033 'International Tables Vol C Tables 4.2.6.8 and 6.1.1.4'
Fe Fe 0.3463 0.8444 'International Tables Vol C Tables 4.2.6.8 and 6.1.1.4'
S S 0.1246 0.1234 'International Tables Vol C Tables 4.2.6.8 and 6.1.1.4'

_space_group_crystal_system      monoclinic
_space_group_IT_number           14
_space_group_name_H-M_alt        'P 21/c'
_space_group_name_Hall           '-P 2ybc'

_shelx_space_group_comment       
;
The symmetry employed for this shelxl refinement is uniquely defined
by the following loop, which should always be used as a source of
symmetry information in preference to the above space-group names.
They are only intended as comments.
;

loop_
_space_group_symop_operation_xyz
'x, y, z'
'-x, y+1/2, -z+1/2'
'-x, -y, -z'
'x, -y-1/2, z-1/2'

_cell_length_a                   11.817(4)
_cell_length_b                   21.125(7)
_cell_length_c                   14.003(5)
_cell_angle_alpha                90
_cell_angle_beta                 111.244(5)
_cell_angle_gamma                90
_cell_volume                     3258(2)
_cell_formula_units_Z            4
_cell_measurement_temperature    150(2)
_cell_measurement_reflns_used    4460
_cell_measurement_theta_min      2.480
_cell_measurement_theta_max      22.652

_exptl_crystal_description       block
_exptl_crystal_colour            red
_exptl_crystal_density_meas      .
_exptl_crystal_density_method    ?
_exptl_crystal_density_diffrn    1.296
_exptl_crystal_F_000             1336
_exptl_transmission_factor_min   ?
_exptl_transmission_factor_max   ?
_exptl_crystal_size_max          0.190
_exptl_crystal_size_mid          0.150
_exptl_crystal_size_min          0.130
_exptl_absorpt_coefficient_mu    0.627
_shelx_estimated_absorpt_T_min   0.890
_shelx_estimated_absorpt_T_max   0.923
_exptl_absorpt_correction_type   empirical
_exptl_absorpt_correction_T_min  0.6793
_exptl_absorpt_correction_T_max  0.7454
_exptl_absorpt_process_details   SADABS
_exptl_absorpt_special_details   ?
_diffrn_ambient_temperature      150(2)
_diffrn_radiation_wavelength     0.71073
_diffrn_radiation_type           MoK\a
_diffrn_source                   'fine-focus sealed tube'
_diffrn_measurement_device_type  'Bruker APEX-II CCD'
_diffrn_measurement_method       '\f and \w scans'
_diffrn_detector_area_resol_mean ?
_diffrn_reflns_number            25793
_diffrn_reflns_av_unetI/netI     0.0558
_diffrn_reflns_av_R_equivalents  0.0547
_diffrn_reflns_limit_h_min       -14
_diffrn_reflns_limit_h_max       14
_diffrn_reflns_limit_k_min       -26
_diffrn_reflns_limit_k_max       26
_diffrn_reflns_limit_l_min       -17
_diffrn_reflns_limit_l_max       17
_diffrn_reflns_theta_min         1.834
_diffrn_reflns_theta_max         26.571
_diffrn_reflns_theta_full        25.242
_diffrn_measured_fraction_theta_max 0.994
_diffrn_measured_fraction_theta_full 1.000
_diffrn_reflns_Laue_measured_fraction_max 0.994
_diffrn_reflns_Laue_measured_fraction_full 1.000
_diffrn_reflns_point_group_measured_fraction_max 0.994
_diffrn_reflns_point_group_measured_fraction_full 1.000
_reflns_number_total             6763
_reflns_number_gt                4752
_reflns_threshold_expression     'I > 2\s(I)'
_reflns_Friedel_coverage         0.000
_reflns_Friedel_fraction_max     .
_reflns_Friedel_fraction_full    .

_reflns_special_details          
;
 Reflections were merged by SHELXL according to the crystal
 class for the calculation of statistics and refinement.
 
 _reflns_Friedel_fraction is defined as the number of unique
 Friedel pairs measured divided by the number that would be
 possible theoretically, ignoring centric projections and
 systematic absences.
;

_computing_data_collection       'Bruker APEX2'
_computing_cell_refinement       'Bruker SAINT'
_computing_data_reduction        'Bruker SAINT'
_computing_structure_solution    'SHELXT 2014/5 (Sheldrick, 2014)'
_computing_structure_refinement  'SHELXL-2018/3 (Sheldrick, 2018)'
_computing_molecular_graphics    'Diamond 3.0'
_computing_publication_material  WinGX
_refine_special_details          
;
 Refinement of F^2^ against ALL reflections.  The weighted R-factor wR and
 goodness of fit S are based on F^2^, conventional R-factors R are based
 on F, with F set to zero for negative F^2^. The threshold expression of
 F^2^ > 2\s(F^2^) is used only for calculating R-factors(gt) etc. and is
 not relevant to the choice of reflections for refinement.  R-factors based
 on F^2^ are statistically about twice as large as those based on F, and R-
 factors based on ALL data will be even larger.
;
_refine_ls_structure_factor_coef Fsqd
_refine_ls_matrix_type           full
_refine_ls_weighting_scheme      calc
_refine_ls_weighting_details     
'w=1/[\s^2^(Fo^2^)+(0.0497P)^2^+1.8075P] where P=(Fo^2^+2Fc^2^)/3'
_atom_sites_solution_primary     direct
_atom_sites_solution_secondary   difmap
_atom_sites_solution_hydrogens   geom
_refine_ls_hydrogen_treatment    constr
_refine_ls_extinction_method     none
_refine_ls_extinction_coef       .
_refine_ls_number_reflns         6763
_refine_ls_number_parameters     377
_refine_ls_number_restraints     0
_refine_ls_R_factor_all          0.0768
_refine_ls_R_factor_gt           0.0448
_refine_ls_wR_factor_ref         0.1171
_refine_ls_wR_factor_gt          0.1033
_refine_ls_goodness_of_fit_ref   1.034
_refine_ls_restrained_S_all      1.034
_refine_ls_shift/su_max          0.001
_refine_ls_shift/su_mean         0.000

loop_
_atom_site_label
_atom_site_type_symbol
_atom_site_fract_x
_atom_site_fract_y
_atom_site_fract_z
_atom_site_U_iso_or_equiv
_atom_site_adp_type
_atom_site_occupancy
_atom_site_site_symmetry_order
_atom_site_calc_flag
_atom_site_refinement_flags_posn
_atom_site_refinement_flags_adp
_atom_site_refinement_flags_occupancy
_atom_site_disorder_assembly
_atom_site_disorder_group
C1 C -0.0446(3) 0.42377(18) 0.4368(2) 0.0417(9) Uani 1 1 d . . . . .
H1A H -0.099459 0.460134 0.414938 0.063 Uiso 1 1 calc R U . . .
H1B H -0.014914 0.420236 0.511615 0.063 Uiso 1 1 calc R U . . .
H1C H -0.088318 0.385044 0.406049 0.063 Uiso 1 1 calc R U . . .
C2 C -0.0610(3) 0.4689(2) 0.2258(2) 0.0575(11) Uani 1 1 d . . . . .
H2A H -0.119641 0.434186 0.213090 0.086 Uiso 1 1 calc R U . . .
H2B H -0.044665 0.477642 0.163316 0.086 Uiso 1 1 calc R U . . .
H2C H -0.094534 0.506917 0.245904 0.086 Uiso 1 1 calc R U . . .
C3 C 0.0537(3) 0.45078(16) 0.3095(2) 0.0336(7) Uani 1 1 d . . . . .
C4 C 0.1723(2) 0.44984(15) 0.3131(2) 0.0300(7) Uani 1 1 d . . . . .
H4 H 0.200022 0.459946 0.259200 0.036 Uiso 1 1 calc R U . . .
C5 C 0.2427(2) 0.43097(12) 0.41240(19) 0.0199(6) Uani 1 1 d . . . . .
C6 C 0.3737(2) 0.42130(12) 0.46171(18) 0.0182(5) Uani 1 1 d . . . . .
C7 C 0.4683(2) 0.43074(12) 0.42580(19) 0.0186(6) Uani 1 1 d . . . . .
H7 H 0.462120 0.446060 0.360303 0.022 Uiso 1 1 calc R U . . .
C8 C 0.5727(2) 0.41318(12) 0.50528(19) 0.0188(5) Uani 1 1 d . . . . .
C9 C 0.7012(2) 0.41118(14) 0.5107(2) 0.0266(6) Uani 1 1 d . . . . .
H9A H 0.754875 0.426957 0.577655 0.040 Uiso 1 1 calc R U . . .
H9B H 0.709803 0.437805 0.456464 0.040 Uiso 1 1 calc R U . . .
H9C H 0.723279 0.367479 0.501722 0.040 Uiso 1 1 calc R U . . .
C10 C 0.6123(2) 0.37227(13) 0.68555(19) 0.0218(6) Uani 1 1 d . . . . .
H10A H 0.695123 0.362830 0.687414 0.026 Uiso 1 1 calc R U . . .
H10B H 0.577319 0.332555 0.700385 0.026 Uiso 1 1 calc R U . . .
C11 C 0.6199(3) 0.42116(13) 0.76799(19) 0.0256(6) Uani 1 1 d . . . . .
H11A H 0.669980 0.457506 0.762284 0.031 Uiso 1 1 calc R U . . .
H11B H 0.537582 0.437014 0.758064 0.031 Uiso 1 1 calc R U . . .
C12 C 0.8075(3) 0.39349(18) 0.9088(2) 0.0459(9) Uani 1 1 d . . . . .
H12A H 0.836003 0.434208 0.944427 0.055 Uiso 1 1 calc R U . . .
H12B H 0.835603 0.391170 0.850369 0.055 Uiso 1 1 calc R U . . .
C13 C 0.8653(4) 0.3389(2) 0.9833(3) 0.0743(14) Uani 1 1 d . . . . .
H13A H 0.836261 0.340492 1.041286 0.089 Uiso 1 1 calc R U . . .
H13B H 0.954566 0.344281 1.011267 0.089 Uiso 1 1 calc R U . . .
C14 C 0.8338(5) 0.2737(3) 0.9303(4) 0.0966(19) Uani 1 1 d . . . . .
H14A H 0.745649 0.267311 0.905336 0.145 Uiso 1 1 calc R U . . .
H14B H 0.873898 0.240262 0.979486 0.145 Uiso 1 1 calc R U . . .
H14C H 0.861724 0.272029 0.872455 0.145 Uiso 1 1 calc R U . . .
C15 C 0.6241(3) 0.41781(15) 0.9428(2) 0.0337(7) Uani 1 1 d . . . . .
H15A H 0.632958 0.464447 0.945385 0.040 Uiso 1 1 calc R U . . .
H15B H 0.671889 0.401058 1.011724 0.040 Uiso 1 1 calc R U . . .
C16 C 0.4893(3) 0.40098(13) 0.9166(2) 0.0275(6) Uani 1 1 d . . . . .
H16A H 0.469541 0.405007 0.979270 0.033 Uiso 1 1 calc R U . . .
H16B H 0.438528 0.431716 0.865727 0.033 Uiso 1 1 calc R U . . .
C17 C 0.5679(3) 0.27663(15) 1.0370(2) 0.0373(8) Uani 1 1 d . . . . .
H17A H 0.654801 0.278999 1.049035 0.056 Uiso 1 1 calc R U . . .
H17B H 0.550159 0.236318 1.063308 0.056 Uiso 1 1 calc R U . . .
H17C H 0.545441 0.311710 1.072401 0.056 Uiso 1 1 calc R U . . .
C18 C 0.4967(3) 0.28097(14) 0.9248(2) 0.0279(7) Uani 1 1 d . . . . .
C19 C 0.4557(3) 0.23418(14) 0.8530(2) 0.0300(7) Uani 1 1 d . . . . .
H19 H 0.467100 0.189870 0.863728 0.036 Uiso 1 1 calc R U . . .
C20 C 0.3935(2) 0.26511(13) 0.7602(2) 0.0237(6) Uani 1 1 d . . . . .
C21 C 0.3304(2) 0.23924(13) 0.6590(2) 0.0240(6) Uani 1 1 d . . . . .
C22 C 0.3114(3) 0.17649(14) 0.6248(2) 0.0318(7) Uani 1 1 d . . . . .
H22 H 0.338688 0.139256 0.664547 0.038 Uiso 1 1 calc R U . . .
C23 C 0.2445(3) 0.18009(14) 0.5211(2) 0.0312(7) Uani 1 1 d . . . . .
C24 C 0.1957(3) 0.12883(15) 0.4420(3) 0.0434(8) Uani 1 1 d . . . . .
H24A H 0.106940 0.131568 0.412523 0.065 Uiso 1 1 calc R U . . .
H24B H 0.219658 0.087349 0.474388 0.065 Uiso 1 1 calc R U . . .
H24C H 0.228805 0.134210 0.387677 0.065 Uiso 1 1 calc R U . . .
C25 C 0.1647(3) 0.27086(16) 0.3978(2) 0.0396(8) Uani 1 1 d . . . . .
H25A H 0.139360 0.237645 0.345438 0.059 Uiso 1 1 calc R U . . .
H25B H 0.219334 0.300395 0.381837 0.059 Uiso 1 1 calc R U . . .
H25C H 0.093076 0.293752 0.398897 0.059 Uiso 1 1 calc R U . . .
C26 C 0.0373(3) 0.33827(15) 0.6746(2) 0.0323(7) Uani 1 1 d . . . . .
C27 C 0.3428(2) 0.51875(14) 0.73248(19) 0.0233(6) Uani 1 1 d . . . . .
N1 N 0.2789(2) 0.27958(11) 0.58132(17) 0.0251(5) Uani 1 1 d . . . . .
N2 N 0.2274(2) 0.24242(11) 0.49722(17) 0.0269(5) Uani 1 1 d . . . . .
N3 N 0.3960(2) 0.32814(10) 0.77336(16) 0.0217(5) Uani 1 1 d . . . . .
N4 N 0.4591(2) 0.33711(11) 0.87565(16) 0.0233(5) Uani 1 1 d . . . . .
N5 N 0.6737(2) 0.39260(12) 0.86921(17) 0.0304(6) Uani 1 1 d . . . . .
N6 N 0.53808(19) 0.39443(10) 0.58363(15) 0.0187(5) Uani 1 1 d . . . . .
N7 N 0.41540(18) 0.39935(10) 0.55800(15) 0.0189(5) Uani 1 1 d . . . . .
N8 N 0.17336(19) 0.41990(11) 0.46824(16) 0.0225(5) Uani 1 1 d . . . . .
N9 N 0.0578(2) 0.43253(12) 0.40371(17) 0.0277(6) Uani 1 1 d . . . . .
N10 N 0.1211(2) 0.35955(13) 0.66026(18) 0.0344(6) Uani 1 1 d . . . . .
N11 N 0.3053(2) 0.47104(11) 0.69258(17) 0.0269(5) Uani 1 1 d . . . . .
Fe1 Fe 0.27558(3) 0.38023(2) 0.62728(3) 0.02113(12) Uani 1 1 d . . . . .
S1 S 0.39546(8) 0.58592(4) 0.78812(6) 0.0429(2) Uani 1 1 d . . . . .
S2 S -0.07832(7) 0.30830(5) 0.69615(7) 0.0536(3) Uani 1 1 d . . . . .

loop_
_atom_site_aniso_label
_atom_site_aniso_U_11
_atom_site_aniso_U_22
_atom_site_aniso_U_33
_atom_site_aniso_U_23
_atom_site_aniso_U_13
_atom_site_aniso_U_12
C1 0.0230(16) 0.067(2) 0.0380(18) 0.0188(17) 0.0141(14) 0.0069(16)
C2 0.0281(18) 0.106(3) 0.0307(18) 0.021(2) 0.0019(15) 0.010(2)
C3 0.0254(15) 0.050(2) 0.0239(15) 0.0094(14) 0.0065(13) 0.0046(14)
C4 0.0246(15) 0.0433(19) 0.0213(14) 0.0062(13) 0.0073(12) -0.0003(14)
C5 0.0198(13) 0.0202(14) 0.0192(13) 0.0004(11) 0.0065(11) -0.0016(11)
C6 0.0225(13) 0.0155(13) 0.0156(12) -0.0013(10) 0.0058(11) 0.0002(11)
C7 0.0236(14) 0.0180(13) 0.0156(13) 0.0004(10) 0.0087(11) 0.0014(11)
C8 0.0232(14) 0.0163(13) 0.0185(13) -0.0021(11) 0.0095(11) -0.0009(11)
C9 0.0230(14) 0.0363(17) 0.0225(14) 0.0068(13) 0.0105(12) 0.0030(13)
C10 0.0213(13) 0.0265(15) 0.0171(13) 0.0043(11) 0.0064(11) 0.0021(12)
C11 0.0327(16) 0.0246(15) 0.0178(14) 0.0016(12) 0.0068(12) -0.0026(13)
C12 0.0335(18) 0.071(3) 0.0275(17) 0.0108(17) 0.0047(14) -0.0036(17)
C13 0.051(2) 0.120(4) 0.049(2) 0.036(3) 0.014(2) 0.023(3)
C14 0.122(4) 0.103(4) 0.093(4) 0.056(3) 0.073(4) 0.064(4)
C15 0.0457(19) 0.0345(18) 0.0193(15) 0.0012(13) 0.0098(14) -0.0047(15)
C16 0.0420(17) 0.0242(15) 0.0161(13) 0.0006(12) 0.0101(13) 0.0020(13)
C17 0.054(2) 0.0358(18) 0.0194(15) 0.0079(14) 0.0096(15) 0.0024(16)
C18 0.0352(16) 0.0280(16) 0.0221(15) 0.0084(13) 0.0125(13) 0.0033(13)
C19 0.0402(18) 0.0225(15) 0.0267(15) 0.0046(13) 0.0113(14) 0.0017(13)
C20 0.0277(15) 0.0209(15) 0.0241(14) 0.0023(12) 0.0112(12) 0.0005(12)
C21 0.0273(15) 0.0219(15) 0.0241(14) 0.0007(12) 0.0111(12) -0.0024(12)
C22 0.0373(17) 0.0214(15) 0.0355(17) 0.0001(13) 0.0117(14) -0.0008(13)
C23 0.0327(17) 0.0253(16) 0.0369(17) -0.0059(14) 0.0141(14) -0.0061(13)
C24 0.052(2) 0.0315(19) 0.0426(19) -0.0134(15) 0.0126(17) -0.0079(16)
C25 0.047(2) 0.0379(19) 0.0235(16) -0.0022(14) 0.0001(15) -0.0058(16)
C26 0.0301(16) 0.045(2) 0.0228(15) 0.0140(14) 0.0111(13) 0.0123(15)
C27 0.0232(14) 0.0310(17) 0.0156(13) 0.0058(12) 0.0068(11) 0.0060(13)
N1 0.0279(13) 0.0241(13) 0.0224(12) -0.0029(10) 0.0079(10) -0.0047(10)
N2 0.0282(13) 0.0260(13) 0.0227(12) -0.0040(10) 0.0047(11) -0.0073(11)
N3 0.0266(12) 0.0214(12) 0.0156(11) 0.0008(9) 0.0059(10) -0.0003(10)
N4 0.0322(13) 0.0226(12) 0.0153(11) 0.0036(9) 0.0090(10) 0.0016(10)
N5 0.0321(13) 0.0381(15) 0.0183(12) 0.0064(11) 0.0057(10) -0.0013(12)
N6 0.0195(11) 0.0213(12) 0.0156(11) 0.0022(9) 0.0068(9) 0.0029(9)
N7 0.0181(11) 0.0211(12) 0.0175(11) 0.0016(9) 0.0062(9) -0.0006(9)
N8 0.0176(11) 0.0290(13) 0.0200(12) 0.0043(10) 0.0057(10) 0.0024(10)
N9 0.0197(12) 0.0389(15) 0.0244(12) 0.0079(11) 0.0078(10) 0.0044(11)
N10 0.0323(14) 0.0457(17) 0.0279(14) 0.0092(12) 0.0143(12) 0.0038(12)
N11 0.0324(13) 0.0250(14) 0.0230(12) 0.0011(11) 0.0098(11) 0.0043(11)
Fe1 0.0241(2) 0.0215(2) 0.0195(2) 0.00158(17) 0.00999(16) -0.00006(17)
S1 0.0608(6) 0.0400(5) 0.0308(4) -0.0141(4) 0.0203(4) -0.0170(4)
S2 0.0266(4) 0.0849(8) 0.0525(6) 0.0337(5) 0.0181(4) 0.0098(5)

_geom_special_details            
;
 All esds (except the esd in the dihedral angle between two l.s. planes)
 are estimated using the full covariance matrix.  The cell esds are taken
 into account individually in the estimation of esds in distances, angles
 and torsion angles; correlations between esds in cell parameters are only
 used when they are defined by crystal symmetry.  An approximate (isotropic)
 treatment of cell esds is used for estimating esds involving l.s. planes.
;

loop_
_geom_bond_atom_site_label_1
_geom_bond_atom_site_label_2
_geom_bond_distance
_geom_bond_site_symmetry_2
_geom_bond_publ_flag
C1 N9 1.455(3) . ?
C1 H1A 0.9800 . ?
C1 H1B 0.9800 . ?
C1 H1C 0.9800 . ?
C2 C3 1.486(4) . ?
C2 H2A 0.9800 . ?
C2 H2B 0.9800 . ?
C2 H2C 0.9800 . ?
C3 N9 1.359(3) . ?
C3 C4 1.383(4) . ?
C4 C5 1.395(4) . ?
C4 H4 0.9500 . ?
C5 N8 1.342(3) . ?
C5 C6 1.463(4) . ?
C6 N7 1.340(3) . ?
C6 C7 1.397(3) . ?
C7 C8 1.379(3) . ?
C7 H7 0.9500 . ?
C8 N6 1.362(3) . ?
C8 C9 1.493(4) . ?
C9 H9A 0.9800 . ?
C9 H9B 0.9800 . ?
C9 H9C 0.9800 . ?
C10 N6 1.455(3) . ?
C10 C11 1.527(4) . ?
C10 H10A 0.9900 . ?
C10 H10B 0.9900 . ?
C11 N5 1.458(3) . ?
C11 H11A 0.9900 . ?
C11 H11B 0.9900 . ?
C12 N5 1.474(4) . ?
C12 C13 1.539(5) . ?
C12 H12A 0.9900 . ?
C12 H12B 0.9900 . ?
C13 C14 1.545(7) . ?
C13 H13A 0.9900 . ?
C13 H13B 0.9900 . ?
C14 H14A 0.9800 . ?
C14 H14B 0.9800 . ?
C14 H14C 0.9800 . ?
C15 N5 1.459(4) . ?
C15 C16 1.541(4) . ?
C15 H15A 0.9900 . ?
C15 H15B 0.9900 . ?
C16 N4 1.459(3) . ?
C16 H16A 0.9900 . ?
C16 H16B 0.9900 . ?
C17 C18 1.492(4) . ?
C17 H17A 0.9800 . ?
C17 H17B 0.9800 . ?
C17 H17C 0.9800 . ?
C18 N4 1.363(3) . ?
C18 C19 1.368(4) . ?
C19 C20 1.401(4) . ?
C19 H19 0.9500 . ?
C20 N3 1.343(3) . ?
C20 C21 1.448(4) . ?
C21 N1 1.342(3) . ?
C21 C22 1.400(4) . ?
C22 C23 1.381(4) . ?
C22 H22 0.9500 . ?
C23 N2 1.356(4) . ?
C23 C24 1.506(4) . ?
C24 H24A 0.9800 . ?
C24 H24B 0.9800 . ?
C24 H24C 0.9800 . ?
C25 N2 1.449(4) . ?
C25 H25A 0.9800 . ?
C25 H25B 0.9800 . ?
C25 H25C 0.9800 . ?
C26 N10 1.170(4) . ?
C26 S2 1.630(3) . ?
C27 N11 1.160(3) . ?
C27 S1 1.630(3) . ?
N1 N2 1.362(3) . ?
N1 Fe1 2.226(2) . ?
N3 N4 1.367(3) . ?
N3 Fe1 2.304(2) . ?
N6 N7 1.365(3) . ?
N7 Fe1 2.235(2) . ?
N8 N9 1.363(3) . ?
N8 Fe1 2.274(2) . ?
N10 Fe1 2.085(3) . ?
N11 Fe1 2.099(3) . ?

loop_
_geom_angle_atom_site_label_1
_geom_angle_atom_site_label_2
_geom_angle_atom_site_label_3
_geom_angle
_geom_angle_site_symmetry_1
_geom_angle_site_symmetry_3
_geom_angle_publ_flag
N9 C1 H1A 109.5 . . ?
N9 C1 H1B 109.5 . . ?
H1A C1 H1B 109.5 . . ?
N9 C1 H1C 109.5 . . ?
H1A C1 H1C 109.5 . . ?
H1B C1 H1C 109.5 . . ?
C3 C2 H2A 109.5 . . ?
C3 C2 H2B 109.5 . . ?
H2A C2 H2B 109.5 . . ?
C3 C2 H2C 109.5 . . ?
H2A C2 H2C 109.5 . . ?
H2B C2 H2C 109.5 . . ?
N9 C3 C4 106.3(2) . . ?
N9 C3 C2 122.7(3) . . ?
C4 C3 C2 131.0(3) . . ?
C3 C4 C5 105.7(2) . . ?
C3 C4 H4 127.1 . . ?
C5 C4 H4 127.1 . . ?
N8 C5 C4 111.2(2) . . ?
N8 C5 C6 117.8(2) . . ?
C4 C5 C6 131.1(2) . . ?
N7 C6 C7 111.2(2) . . ?
N7 C6 C5 117.6(2) . . ?
C7 C6 C5 131.2(2) . . ?
C8 C7 C6 105.6(2) . . ?
C8 C7 H7 127.2 . . ?
C6 C7 H7 127.2 . . ?
N6 C8 C7 106.6(2) . . ?
N6 C8 C9 123.2(2) . . ?
C7 C8 C9 130.1(2) . . ?
C8 C9 H9A 109.5 . . ?
C8 C9 H9B 109.5 . . ?
H9A C9 H9B 109.5 . . ?
C8 C9 H9C 109.5 . . ?
H9A C9 H9C 109.5 . . ?
H9B C9 H9C 109.5 . . ?
N6 C10 C11 111.9(2) . . ?
N6 C10 H10A 109.2 . . ?
C11 C10 H10A 109.2 . . ?
N6 C10 H10B 109.2 . . ?
C11 C10 H10B 109.2 . . ?
H10A C10 H10B 107.9 . . ?
N5 C11 C10 109.9(2) . . ?
N5 C11 H11A 109.7 . . ?
C10 C11 H11A 109.7 . . ?
N5 C11 H11B 109.7 . . ?
C10 C11 H11B 109.7 . . ?
H11A C11 H11B 108.2 . . ?
N5 C12 C13 113.4(3) . . ?
N5 C12 H12A 108.9 . . ?
C13 C12 H12A 108.9 . . ?
N5 C12 H12B 108.9 . . ?
C13 C12 H12B 108.9 . . ?
H12A C12 H12B 107.7 . . ?
C12 C13 C14 111.9(3) . . ?
C12 C13 H13A 109.2 . . ?
C14 C13 H13A 109.2 . . ?
C12 C13 H13B 109.2 . . ?
C14 C13 H13B 109.2 . . ?
H13A C13 H13B 107.9 . . ?
C13 C14 H14A 109.5 . . ?
C13 C14 H14B 109.5 . . ?
H14A C14 H14B 109.5 . . ?
C13 C14 H14C 109.5 . . ?
H14A C14 H14C 109.5 . . ?
H14B C14 H14C 109.5 . . ?
N5 C15 C16 113.1(2) . . ?
N5 C15 H15A 109.0 . . ?
C16 C15 H15A 109.0 . . ?
N5 C15 H15B 109.0 . . ?
C16 C15 H15B 109.0 . . ?
H15A C15 H15B 107.8 . . ?
N4 C16 C15 113.1(2) . . ?
N4 C16 H16A 109.0 . . ?
C15 C16 H16A 109.0 . . ?
N4 C16 H16B 109.0 . . ?
C15 C16 H16B 109.0 . . ?
H16A C16 H16B 107.8 . . ?
C18 C17 H17A 109.5 . . ?
C18 C17 H17B 109.5 . . ?
H17A C17 H17B 109.5 . . ?
C18 C17 H17C 109.5 . . ?
H17A C17 H17C 109.5 . . ?
H17B C17 H17C 109.5 . . ?
N4 C18 C19 107.1(2) . . ?
N4 C18 C17 122.8(3) . . ?
C19 C18 C17 130.1(3) . . ?
C18 C19 C20 105.8(3) . . ?
C18 C19 H19 127.1 . . ?
C20 C19 H19 127.1 . . ?
N3 C20 C19 111.0(2) . . ?
N3 C20 C21 119.1(2) . . ?
C19 C20 C21 130.0(3) . . ?
N1 C21 C22 110.8(2) . . ?
N1 C21 C20 118.4(2) . . ?
C22 C21 C20 130.9(3) . . ?
C23 C22 C21 105.5(3) . . ?
C23 C22 H22 127.2 . . ?
C21 C22 H22 127.2 . . ?
N2 C23 C22 106.9(2) . . ?
N2 C23 C24 122.3(3) . . ?
C22 C23 C24 130.9(3) . . ?
C23 C24 H24A 109.5 . . ?
C23 C24 H24B 109.5 . . ?
H24A C24 H24B 109.5 . . ?
C23 C24 H24C 109.5 . . ?
H24A C24 H24C 109.5 . . ?
H24B C24 H24C 109.5 . . ?
N2 C25 H25A 109.5 . . ?
N2 C25 H25B 109.5 . . ?
H25A C25 H25B 109.5 . . ?
N2 C25 H25C 109.5 . . ?
H25A C25 H25C 109.5 . . ?
H25B C25 H25C 109.5 . . ?
N10 C26 S2 179.2(3) . . ?
N11 C27 S1 179.8(3) . . ?
C21 N1 N2 105.3(2) . . ?
C21 N1 Fe1 115.00(18) . . ?
N2 N1 Fe1 138.72(18) . . ?
C23 N2 N1 111.5(2) . . ?
C23 N2 C25 128.2(2) . . ?
N1 N2 C25 120.3(2) . . ?
C20 N3 N4 104.9(2) . . ?
C20 N3 Fe1 112.10(17) . . ?
N4 N3 Fe1 142.24(17) . . ?
C18 N4 N3 111.3(2) . . ?
C18 N4 C16 128.1(2) . . ?
N3 N4 C16 120.2(2) . . ?
C11 N5 C15 113.0(2) . . ?
C11 N5 C12 113.0(2) . . ?
C15 N5 C12 112.3(2) . . ?
C8 N6 N7 111.5(2) . . ?
C8 N6 C10 129.3(2) . . ?
N7 N6 C10 119.17(19) . . ?
C6 N7 N6 105.02(19) . . ?
C6 N7 Fe1 116.06(16) . . ?
N6 N7 Fe1 138.91(16) . . ?
C5 N8 N9 104.8(2) . . ?
C5 N8 Fe1 114.52(16) . . ?
N9 N8 Fe1 140.38(16) . . ?
C3 N9 N8 111.9(2) . . ?
C3 N9 C1 127.2(2) . . ?
N8 N9 C1 120.9(2) . . ?
C26 N10 Fe1 169.3(3) . . ?
C27 N11 Fe1 168.1(2) . . ?
N10 Fe1 N11 96.71(10) . . ?
N10 Fe1 N1 88.41(10) . . ?
N11 Fe1 N1 168.85(9) . . ?
N10 Fe1 N7 168.02(9) . . ?
N11 Fe1 N7 89.46(9) . . ?
N1 Fe1 N7 87.36(8) . . ?
N10 Fe1 N8 95.58(9) . . ?
N11 Fe1 N8 92.04(9) . . ?
N1 Fe1 N8 97.33(8) . . ?
N7 Fe1 N8 73.88(8) . . ?
N10 Fe1 N3 90.67(9) . . ?
N11 Fe1 N3 95.60(9) . . ?
N1 Fe1 N3 74.37(8) . . ?
N7 Fe1 N3 98.97(8) . . ?
N8 Fe1 N3 169.51(8) . . ?

_refine_diff_density_max         0.790
_refine_diff_density_min         -0.627
_refine_diff_density_rms         0.068

_shelx_res_file                  
;
TITL P21c_a.res in P2(1)/c
    shelx.res
    created by SHELXL-2018/3 at 11:14:08 on 15-Jan-2019
CELL  0.71073  11.8170  21.1252  14.0029   90.000  111.244   90.000
ZERR     4.00   0.0041   0.0073   0.0048    0.000    0.005    0.000
LATT   1
SYMM  - X, 1/2 + Y, 1/2 - Z
SFAC  C    H    N    FE   S
UNIT  108 148 44 4 8
MERG   2
FMAP   2
PLAN   10
SIZE     0.130   0.150   0.190
ACTA
BOND   $H
LIST   6
L.S.  30
TEMP  -123.14
WGHT    0.049700    1.807500
FVAR       0.26246
C1    1   -0.044586    0.423771    0.436778    11.00000    0.02304    0.06675 =
         0.03798    0.01875    0.01408    0.00691
AFIX 137
H1A   2   -0.099459    0.460134    0.414938    11.00000   -1.50000
H1B   2   -0.014914    0.420236    0.511615    11.00000   -1.50000
H1C   2   -0.088318    0.385044    0.406049    11.00000   -1.50000
AFIX   0
C2    1   -0.061043    0.468926    0.225829    11.00000    0.02813    0.10640 =
         0.03070    0.02079    0.00186    0.00991
AFIX 137
H2A   2   -0.119641    0.434186    0.213090    11.00000   -1.50000
H2B   2   -0.044665    0.477642    0.163316    11.00000   -1.50000
H2C   2   -0.094534    0.506917    0.245904    11.00000   -1.50000
AFIX   0
C3    1    0.053744    0.450782    0.309482    11.00000    0.02542    0.04951 =
         0.02393    0.00941    0.00646    0.00464
C4    1    0.172296    0.449839    0.313129    11.00000    0.02456    0.04331 =
         0.02128    0.00618    0.00734   -0.00034
AFIX  43
H4    2    0.200022    0.459946    0.259200    11.00000   -1.20000
AFIX   0
C5    1    0.242666    0.430972    0.412400    11.00000    0.01976    0.02020 =
         0.01922    0.00039    0.00647   -0.00156
C6    1    0.373712    0.421297    0.461706    11.00000    0.02248    0.01546 =
         0.01563   -0.00131    0.00577    0.00019
C7    1    0.468340    0.430740    0.425802    11.00000    0.02356    0.01798 =
         0.01563    0.00037    0.00873    0.00136
AFIX  43
H7    2    0.462120    0.446060    0.360303    11.00000   -1.20000
AFIX   0
C8    1    0.572719    0.413183    0.505277    11.00000    0.02322    0.01633 =
         0.01853   -0.00213    0.00954   -0.00093
C9    1    0.701204    0.411184    0.510750    11.00000    0.02296    0.03634 =
         0.02246    0.00681    0.01047    0.00304
AFIX 137
H9A   2    0.754875    0.426957    0.577655    11.00000   -1.50000
H9B   2    0.709803    0.437805    0.456464    11.00000   -1.50000
H9C   2    0.723279    0.367479    0.501722    11.00000   -1.50000
AFIX   0
C10   1    0.612289    0.372272    0.685551    11.00000    0.02128    0.02652 =
         0.01714    0.00431    0.00642    0.00208
AFIX  23
H10A  2    0.695123    0.362830    0.687414    11.00000   -1.20000
H10B  2    0.577319    0.332555    0.700385    11.00000   -1.20000
AFIX   0
C11   1    0.619918    0.421162    0.767993    11.00000    0.03266    0.02456 =
         0.01775    0.00163    0.00678   -0.00262
AFIX  23
H11A  2    0.669980    0.457506    0.762284    11.00000   -1.20000
H11B  2    0.537582    0.437014    0.758064    11.00000   -1.20000
AFIX   0
C12   1    0.807491    0.393491    0.908834    11.00000    0.03348    0.07143 =
         0.02749    0.01080    0.00466   -0.00363
AFIX  23
H12A  2    0.836003    0.434208    0.944427    11.00000   -1.20000
H12B  2    0.835603    0.391170    0.850369    11.00000   -1.20000
AFIX   0
C13   1    0.865281    0.338889    0.983290    11.00000    0.05069    0.11988 =
         0.04916    0.03562    0.01443    0.02340
AFIX  23
H13A  2    0.836261    0.340492    1.041286    11.00000   -1.20000
H13B  2    0.954566    0.344281    1.011267    11.00000   -1.20000
AFIX   0
C14   1    0.833755    0.273657    0.930295    11.00000    0.12203    0.10302 =
         0.09288    0.05620    0.07264    0.06418
AFIX 137
H14A  2    0.745649    0.267311    0.905336    11.00000   -1.50000
H14B  2    0.873898    0.240262    0.979486    11.00000   -1.50000
H14C  2    0.861724    0.272029    0.872455    11.00000   -1.50000
AFIX   0
C15   1    0.624111    0.417811    0.942825    11.00000    0.04566    0.03452 =
         0.01933    0.00118    0.00980   -0.00472
AFIX  23
H15A  2    0.632958    0.464447    0.945385    11.00000   -1.20000
H15B  2    0.671889    0.401058    1.011724    11.00000   -1.20000
AFIX   0
C16   1    0.489341    0.400978    0.916630    11.00000    0.04197    0.02415 =
         0.01614    0.00056    0.01012    0.00201
AFIX  23
H16A  2    0.469541    0.405007    0.979270    11.00000   -1.20000
H16B  2    0.438528    0.431716    0.865727    11.00000   -1.20000
AFIX   0
C17   1    0.567889    0.276627    1.037018    11.00000    0.05359    0.03576 =
         0.01944    0.00786    0.00964    0.00244
AFIX 137
H17A  2    0.654801    0.278999    1.049035    11.00000   -1.50000
H17B  2    0.550159    0.236318    1.063308    11.00000   -1.50000
H17C  2    0.545441    0.311710    1.072401    11.00000   -1.50000
AFIX   0
C18   1    0.496727    0.280969    0.924814    11.00000    0.03521    0.02805 =
         0.02214    0.00837    0.01250    0.00330
C19   1    0.455726    0.234184    0.852963    11.00000    0.04019    0.02246 =
         0.02671    0.00459    0.01133    0.00175
AFIX  43
H19   2    0.467100    0.189870    0.863728    11.00000   -1.20000
AFIX   0
C20   1    0.393503    0.265111    0.760235    11.00000    0.02767    0.02087 =
         0.02413    0.00233    0.01120    0.00051
C21   1    0.330448    0.239243    0.659008    11.00000    0.02734    0.02193 =
         0.02411    0.00073    0.01106   -0.00240
C22   1    0.311371    0.176489    0.624795    11.00000    0.03733    0.02138 =
         0.03546    0.00007    0.01173   -0.00078
AFIX  43
H22   2    0.338688    0.139256    0.664547    11.00000   -1.20000
AFIX   0
C23   1    0.244482    0.180089    0.521090    11.00000    0.03273    0.02527 =
         0.03687   -0.00588    0.01407   -0.00613
C24   1    0.195712    0.128827    0.442013    11.00000    0.05233    0.03146 =
         0.04256   -0.01342    0.01258   -0.00787
AFIX 137
H24A  2    0.106940    0.131568    0.412523    11.00000   -1.50000
H24B  2    0.219658    0.087349    0.474388    11.00000   -1.50000
H24C  2    0.228805    0.134210    0.387677    11.00000   -1.50000
AFIX   0
C25   1    0.164722    0.270855    0.397800    11.00000    0.04677    0.03791 =
         0.02354   -0.00220    0.00006   -0.00577
AFIX 137
H25A  2    0.139360    0.237645    0.345438    11.00000   -1.50000
H25B  2    0.219334    0.300395    0.381837    11.00000   -1.50000
H25C  2    0.093076    0.293752    0.398897    11.00000   -1.50000
AFIX   0
C26   1    0.037252    0.338274    0.674560    11.00000    0.03009    0.04538 =
         0.02276    0.01405    0.01114    0.01232
C27   1    0.342753    0.518755    0.732478    11.00000    0.02319    0.03102 =
         0.01556    0.00576    0.00683    0.00598
N1    3    0.278895    0.279577    0.581318    11.00000    0.02795    0.02408 =
         0.02237   -0.00289    0.00789   -0.00468
N2    3    0.227416    0.242424    0.497219    11.00000    0.02816    0.02598 =
         0.02269   -0.00401    0.00468   -0.00727
N3    3    0.395956    0.328137    0.773356    11.00000    0.02657    0.02142 =
         0.01563    0.00079    0.00587   -0.00034
N4    3    0.459057    0.337114    0.875646    11.00000    0.03216    0.02264 =
         0.01533    0.00358    0.00902    0.00161
N5    3    0.673716    0.392596    0.869215    11.00000    0.03207    0.03807 =
         0.01828    0.00641    0.00571   -0.00130
N6    3    0.538077    0.394433    0.583631    11.00000    0.01952    0.02130 =
         0.01556    0.00217    0.00681    0.00293
N7    3    0.415403    0.399345    0.558000    11.00000    0.01807    0.02107 =
         0.01748    0.00157    0.00623   -0.00059
N8    3    0.173356    0.419903    0.468238    11.00000    0.01755    0.02896 =
         0.01995    0.00427    0.00567    0.00239
N9    3    0.057787    0.432531    0.403710    11.00000    0.01968    0.03886 =
         0.02441    0.00795    0.00778    0.00440
N10   3    0.121121    0.359545    0.660263    11.00000    0.03225    0.04573 =
         0.02791    0.00924    0.01429    0.00376
N11   3    0.305332    0.471041    0.692584    11.00000    0.03242    0.02497 =
         0.02304    0.00107    0.00980    0.00431
FE1   4    0.275583    0.380233    0.627277    11.00000    0.02406    0.02154 =
         0.01953    0.00158    0.00999   -0.00006
S1    5    0.395458    0.585918    0.788120    11.00000    0.06081    0.04002 =
         0.03084   -0.01414    0.02031   -0.01697
S2    5   -0.078325    0.308301    0.696147    11.00000    0.02656    0.08493 =
         0.05251    0.03370    0.01810    0.00975
HKLF    4


REM  P21c_a.res in P2(1)/c
REM wR2 = 0.1171, GooF = S = 1.034, Restrained GooF = 1.034 for all data
REM R1 = 0.0448 for 4752 Fo > 4sig(Fo) and 0.0768 for all 6763 data
REM 377 parameters refined using 0 restraints

END

WGHT      0.0497      1.8075

REM Highest difference peak  0.790,  deepest hole -0.627,  1-sigma level  0.068
Q1    1  -0.0494  0.3962  0.7456  11.00000  0.05    0.79
Q2    1   0.0779  0.3844  0.7115  11.00000  0.05    0.36
Q3    1   0.6282  0.3123  1.0741  11.00000  0.05    0.31
Q4    1   0.9966  0.3672  1.0535  11.00000  0.05    0.29
Q5    1  -0.0108  0.3133  0.3156  11.00000  0.05    0.28
Q6    1   0.8323  0.4706  0.9406  11.00000  0.05    0.27
Q7    1   0.3046  0.4194  0.4235  11.00000  0.05    0.27
Q8    1   0.1099  0.4496  0.2966  11.00000  0.05    0.27
Q9    1  -0.0324  0.3865  0.4610  11.00000  0.05    0.26
Q10   1   0.2107  0.4168  0.4410  11.00000  0.05    0.25
;
_shelx_res_checksum              2488
####################################################################### 
# 
# This file contains crystal structure data downloaded from the 
# Cambridge Structural Database (CSD) hosted by the Cambridge 
# Crystallographic Data Centre (CCDC).
# 
# Full information about CCDC data access policies and citation 
# guidelines are available at http://www.ccdc.cam.ac.uk/access/V1 
# 
# Audit and citation data items may have been added by the CCDC. 
# Please retain this information to preserve the provenance of 
# this file and to allow appropriate attribution of the data. 
# 
#######################################################################

data_shelx_CCDC2
_database_code_depnum_ccdc_archive 'CCDC 2154264'
loop_
_audit_author_name
_audit_author_address
'Charalampos Moiras'
;University of Glasgow
United Kingdom
;
_audit_update_record             
;
2022-02-23 deposited with the CCDC.	2022-06-07 downloaded from the CCDC.
;

_audit_creation_method           SHELXL-2018/3
_shelx_SHELXL_version_number     2018/3
_chemical_name_systematic        ?
_chemical_name_common            ?
_chemical_melting_point          ?
_chemical_formula_moiety         'C26 H42 N9 Ni O2, 2(Cl O4)'
_chemical_formula_sum            'C26 H42 Cl2 N9 Ni O10'
_chemical_formula_weight         770.29

loop_
_atom_type_symbol
_atom_type_description
_atom_type_scat_dispersion_real
_atom_type_scat_dispersion_imag
_atom_type_scat_source
C C 0.0033 0.0016 'International Tables Vol C Tables 4.2.6.8 and 6.1.1.4'
H H 0.0000 0.0000 'International Tables Vol C Tables 4.2.6.8 and 6.1.1.4'
N N 0.0061 0.0033 'International Tables Vol C Tables 4.2.6.8 and 6.1.1.4'
Ni Ni 0.3393 1.1124 'International Tables Vol C Tables 4.2.6.8 and 6.1.1.4'
O O 0.0106 0.0060 'International Tables Vol C Tables 4.2.6.8 and 6.1.1.4'
Cl Cl 0.1484 0.1585 'International Tables Vol C Tables 4.2.6.8 and 6.1.1.4'

_space_group_crystal_system      monoclinic
_space_group_IT_number           14
_space_group_name_H-M_alt        'P 21/c'
_space_group_name_Hall           '-P 2ybc'

_shelx_space_group_comment       
;
The symmetry employed for this shelxl refinement is uniquely defined
by the following loop, which should always be used as a source of
symmetry information in preference to the above space-group names.
They are only intended as comments.
;

loop_
_space_group_symop_operation_xyz
'x, y, z'
'-x, y+1/2, -z+1/2'
'-x, -y, -z'
'x, -y-1/2, z-1/2'

_cell_length_a                   10.909(2)
_cell_length_b                   21.821(5)
_cell_length_c                   14.531(3)
_cell_angle_alpha                90
_cell_angle_beta                 98.616(3)
_cell_angle_gamma                90
_cell_volume                     3420.2(13)
_cell_formula_units_Z            4
_cell_measurement_temperature    150(2)
_cell_measurement_reflns_used    9901
_cell_measurement_theta_min      2.344
_cell_measurement_theta_max      26.751

_exptl_crystal_description       block
_exptl_crystal_colour            blue
_exptl_crystal_density_meas      .
_exptl_crystal_density_method    ?
_exptl_crystal_density_diffrn    1.496
_exptl_crystal_F_000             1612
_exptl_transmission_factor_min   ?
_exptl_transmission_factor_max   ?
_exptl_crystal_size_max          0.200
_exptl_crystal_size_mid          0.180
_exptl_crystal_size_min          0.150
_exptl_absorpt_coefficient_mu    0.790
_shelx_estimated_absorpt_T_min   0.858
_shelx_estimated_absorpt_T_max   0.891
_exptl_absorpt_correction_type   empirical
_exptl_absorpt_correction_T_min  0.4779
_exptl_absorpt_correction_T_max  0.7454
_exptl_absorpt_process_details   SADABS
_exptl_absorpt_special_details   ?
_diffrn_ambient_temperature      150(2)
_diffrn_radiation_wavelength     0.71073
_diffrn_radiation_type           MoK\a
_diffrn_source                   'fine-focus sealed tube'
_diffrn_measurement_device_type  'Bruker APEX-II CCD'
_diffrn_measurement_method       '\f and \w scans'
_diffrn_detector_area_resol_mean ?
_diffrn_reflns_number            28750
_diffrn_reflns_av_unetI/netI     0.0372
_diffrn_reflns_av_R_equivalents  0.0460
_diffrn_reflns_limit_h_min       -13
_diffrn_reflns_limit_h_max       13
_diffrn_reflns_limit_k_min       -23
_diffrn_reflns_limit_k_max       27
_diffrn_reflns_limit_l_min       -18
_diffrn_reflns_limit_l_max       18
_diffrn_reflns_theta_min         1.697
_diffrn_reflns_theta_max         26.874
_diffrn_reflns_theta_full        25.242
_diffrn_measured_fraction_theta_max 0.990
_diffrn_measured_fraction_theta_full 1.000
_diffrn_reflns_Laue_measured_fraction_max 0.990
_diffrn_reflns_Laue_measured_fraction_full 1.000
_diffrn_reflns_point_group_measured_fraction_max 0.990
_diffrn_reflns_point_group_measured_fraction_full 1.000
_reflns_number_total             7293
_reflns_number_gt                6342
_reflns_threshold_expression     'I > 2\s(I)'
_reflns_Friedel_coverage         0.000
_reflns_Friedel_fraction_max     .
_reflns_Friedel_fraction_full    .

_reflns_special_details          
;
 Reflections were merged by SHELXL according to the crystal
 class for the calculation of statistics and refinement.
 
 _reflns_Friedel_fraction is defined as the number of unique
 Friedel pairs measured divided by the number that would be
 possible theoretically, ignoring centric projections and
 systematic absences.
;

_computing_data_collection       'Bruker APEX2'
_computing_cell_refinement       'Bruker SAINT'
_computing_data_reduction        'Bruker SAINT'
_computing_structure_solution    'SHELXT 2014/5 (Sheldrick, 2014)'
_computing_structure_refinement  'SHELXL-2018/3 (Sheldrick, 2018)'
_computing_molecular_graphics    'Bruker SHELXTL'
_computing_publication_material  'Bruker SHELXTL'

_refine_special_details          
;
 Refinement of F^2^ against ALL reflections.  The weighted R-factor wR and
 goodness of fit S are based on F^2^, conventional R-factors R are based
 on F, with F set to zero for negative F^2^. The threshold expression of
 F^2^ > 2\s(F^2^) is used only for calculating R-factors(gt) etc. and is
 not relevant to the choice of reflections for refinement.  R-factors based
 on F^2^ are statistically about twice as large as those based on F, and R-
 factors based on ALL data will be even larger.
;
_refine_ls_structure_factor_coef Fsqd
_refine_ls_matrix_type           full
_refine_ls_weighting_scheme      calc
_refine_ls_weighting_details     
'w=1/[\s^2^(Fo^2^)+(0.0689P)^2^+4.2911P] where P=(Fo^2^+2Fc^2^)/3'
_atom_sites_solution_primary     direct
_atom_sites_solution_secondary   difmap
_atom_sites_solution_hydrogens   mixed
_refine_ls_hydrogen_treatment    mixed
_refine_ls_extinction_method     none
_refine_ls_extinction_coef       .
_refine_ls_number_reflns         7293
_refine_ls_number_parameters     524
_refine_ls_number_restraints     17
_refine_ls_R_factor_all          0.0524
_refine_ls_R_factor_gt           0.0449
_refine_ls_wR_factor_ref         0.1261
_refine_ls_wR_factor_gt          0.1191
_refine_ls_goodness_of_fit_ref   1.022
_refine_ls_restrained_S_all      1.029
_refine_ls_shift/su_max          0.001
_refine_ls_shift/su_mean         0.000

loop_
_atom_site_label
_atom_site_type_symbol
_atom_site_fract_x
_atom_site_fract_y
_atom_site_fract_z
_atom_site_U_iso_or_equiv
_atom_site_adp_type
_atom_site_occupancy
_atom_site_site_symmetry_order
_atom_site_calc_flag
_atom_site_refinement_flags_posn
_atom_site_refinement_flags_adp
_atom_site_refinement_flags_occupancy
_atom_site_disorder_assembly
_atom_site_disorder_group
C1 C 0.3595(2) 0.51381(13) 0.9504(2) 0.0325(6) Uani 1 1 d . . . A 1
H1A H 0.399305 0.474383 0.967869 0.049 Uiso 1 1 calc R U . A 1
H1B H 0.363403 0.539859 1.005675 0.049 Uiso 1 1 calc R U . A 1
H1C H 0.402593 0.534036 0.904224 0.049 Uiso 1 1 calc R U . A 1
C2 C 0.1415(3) 0.59581(15) 0.9783(2) 0.0443(8) Uani 1 1 d . . . A 1
H2A H 0.176598 0.585498 1.042498 0.066 Uiso 1 1 calc R U . A 1
H2B H 0.059257 0.614123 0.977391 0.066 Uiso 1 1 calc R U . A 1
H2C H 0.195870 0.625100 0.953082 0.066 Uiso 1 1 calc R U . A 1
C3 C 0.1302(2) 0.53878(12) 0.92013(19) 0.0279(5) Uani 1 1 d . . . A 1
C4 C 0.0281(2) 0.51151(12) 0.86834(19) 0.0285(5) Uani 1 1 d . . . A 1
H4 H -0.055429 0.525204 0.861046 0.034 Uiso 1 1 calc R U . A 1
C5 C 0.0742(2) 0.45931(11) 0.82885(16) 0.0197(4) Uani 1 1 d . . . A 1
C6 C 0.0150(2) 0.41100(10) 0.76897(16) 0.0189(4) Uani 1 1 d . . . A 1
C7 C -0.1096(2) 0.39786(12) 0.73642(17) 0.0240(5) Uani 1 1 d . . . A 1
H7 H -0.180246 0.420980 0.746347 0.029 Uiso 1 1 calc R U . A 1
C8 C -0.1076(2) 0.34387(11) 0.68665(17) 0.0228(5) Uani 1 1 d . . . A 1
C9 C -0.2116(2) 0.30723(14) 0.6352(2) 0.0337(6) Uani 1 1 d . . . A 1
H9A H -0.202424 0.305140 0.569244 0.051 Uiso 1 1 calc R U . A 1
H9B H -0.290710 0.326792 0.641637 0.051 Uiso 1 1 calc R U . A 1
H9C H -0.209802 0.265708 0.661109 0.051 Uiso 1 1 calc R U . A 1
C10 C 0.0591(2) 0.26949(11) 0.65817(16) 0.0229(5) Uani 1 1 d . . . A 1
H10A H 0.146419 0.274482 0.648350 0.028 Uiso 1 1 calc R U . A 1
H10B H 0.009539 0.258450 0.597702 0.028 Uiso 1 1 calc R U . A 1
C11 C 0.0508(2) 0.21768(11) 0.72813(18) 0.0261(5) Uani 1 1 d . . . A 1
H11A H -0.027974 0.221889 0.753656 0.031 Uiso 1 1 calc R U . A 1
H11B H 0.048404 0.178007 0.694872 0.031 Uiso 1 1 calc R U . A 1
C12 C 0.1127(2) 0.18964(11) 0.89109(17) 0.0223(5) Uani 1 1 d . . . A 1
H12A H 0.048939 0.217059 0.910477 0.027 Uiso 1 1 calc R U . A 1
H12B H 0.184232 0.189604 0.941842 0.027 Uiso 1 1 calc R U . A 1
C13 C 0.0595(3) 0.12466(11) 0.88181(19) 0.0275(5) Uani 1 1 d . . . A 1
H13A H -0.014000 0.123999 0.832712 0.033 Uiso 1 1 calc R U . A 1
H13B H 0.122168 0.096397 0.862905 0.033 Uiso 1 1 calc R U . A 1
C14 C 0.0224(3) 0.10287(14) 0.9732(2) 0.0325(6) Uani 1 1 d . . . A 1
H14A H 0.094964 0.103800 1.021931 0.049 Uiso 1 1 calc R U . A 1
H14B H -0.009456 0.060888 0.965819 0.049 Uiso 1 1 calc R U . A 1
H14C H -0.042062 0.129867 0.990669 0.049 Uiso 1 1 calc R U . A 1
C15 C 0.2646(2) 0.18211(11) 0.78241(19) 0.0262(5) Uani 1 1 d . . . A 1
H15A H 0.244121 0.166550 0.717941 0.031 Uiso 1 1 calc R U . A 1
H15B H 0.278990 0.146109 0.824097 0.031 Uiso 1 1 calc R U . A 1
C16 C 0.3855(2) 0.21868(11) 0.78978(17) 0.0224(5) Uani 1 1 d . . . A 1
H16A H 0.392897 0.244647 0.846210 0.027 Uiso 1 1 calc R U . A 1
H16B H 0.455904 0.189595 0.797945 0.027 Uiso 1 1 calc R U . A 1
C17 C 0.5073(3) 0.18248(12) 0.6210(2) 0.0337(6) Uani 1 1 d . . . A 1
H17A H 0.577697 0.176342 0.670611 0.051 Uiso 1 1 calc R U . A 1
H17B H 0.536454 0.181317 0.560446 0.051 Uiso 1 1 calc R U . A 1
H17C H 0.446159 0.149918 0.623865 0.051 Uiso 1 1 calc R U . A 1
C18 C 0.4490(2) 0.24329(11) 0.63350(18) 0.0230(5) Uani 1 1 d . . . A 1
C19 C 0.4407(2) 0.29486(11) 0.57766(17) 0.0234(5) Uani 1 1 d . . . A 1
H19 H 0.468771 0.299216 0.519203 0.028 Uiso 1 1 calc R U . A 1
C20 C 0.3823(2) 0.33931(11) 0.62531(16) 0.0192(4) Uani 1 1 d . . . A 1
C21 C 0.3533(2) 0.40342(11) 0.60489(16) 0.0194(4) Uani 1 1 d . . . A 1
C22 C 0.3639(2) 0.43970(11) 0.52693(17) 0.0235(5) Uani 1 1 d . . . A 1
H22 H 0.392339 0.427482 0.471033 0.028 Uiso 1 1 calc R U . A 1
C23 C 0.3238(2) 0.49741(11) 0.54935(17) 0.0229(5) Uani 1 1 d . . . A 1
C24 C 0.3139(3) 0.55534(12) 0.4933(2) 0.0311(6) Uani 1 1 d . . . A 1
H24A H 0.226337 0.564894 0.472664 0.047 Uiso 1 1 calc R U . A 1
H24B H 0.356180 0.549982 0.438913 0.047 Uiso 1 1 calc R U . A 1
H24C H 0.352753 0.589025 0.531720 0.047 Uiso 1 1 calc R U . A 1
C25 C 0.2499(3) 0.54323(12) 0.69057(19) 0.0281(5) Uani 1 1 d . . . A 1
H25A H 0.244084 0.581218 0.654195 0.042 Uiso 1 1 calc R U . A 1
H25B H 0.309395 0.548712 0.747539 0.042 Uiso 1 1 calc R U . A 1
H25C H 0.168278 0.533162 0.706944 0.042 Uiso 1 1 calc R U . A 1
C26 C 0.1995(3) 0.33529(13) 0.97214(19) 0.0331(6) Uani 1 1 d . . . A 1
H26A H 0.234198 0.373743 0.999496 0.050 Uiso 1 1 calc R U . A 1
H26B H 0.213076 0.302602 1.018803 0.050 Uiso 1 1 calc R U . A 1
H26C H 0.110334 0.340328 0.951543 0.050 Uiso 1 1 calc R U . A 1
N1 N 0.23027(19) 0.50361(9) 0.91075(14) 0.0220(4) Uani 1 1 d . . . A 1
N2 N 0.19745(17) 0.45440(9) 0.85468(13) 0.0188(4) Uani 1 1 d . . . A 1
N3 N 0.09061(18) 0.36831(9) 0.74104(13) 0.0180(4) Uani 1 1 d . . . A 1
N4 N 0.01380(18) 0.32742(9) 0.69060(13) 0.0194(4) Uani 1 1 d . . . A 1
N5 N 0.15443(18) 0.21651(9) 0.80624(14) 0.0201(4) Uani 1 1 d . . . A 1
N6 N 0.39567(18) 0.25765(9) 0.70993(14) 0.0198(4) Uani 1 1 d . . . A 1
N7 N 0.35397(17) 0.31666(9) 0.70551(13) 0.0186(4) Uani 1 1 d . . . A 1
N8 N 0.30943(17) 0.43583(9) 0.67137(13) 0.0184(4) Uani 1 1 d . . . A 1
N9 N 0.29121(17) 0.49358(9) 0.63560(14) 0.0201(4) Uani 1 1 d . . . A 1
Ni1 Ni 0.28020(2) 0.38266(2) 0.78893(2) 0.01551(10) Uani 1 1 d . . . A 1
O1 O 0.5515(9) 0.5656(5) 0.7008(8) 0.048(2) Uani 0.5 1 d D . P B 1
O2 O 0.6860(12) 0.5461(6) 0.8522(6) 0.088(4) Uani 0.5 1 d D . P B 1
O3 O 0.5955(9) 0.4645(4) 0.7379(5) 0.0416(17) Uani 0.5 1 d D . P B 1
O4 O 0.7392(7) 0.5322(3) 0.7122(5) 0.044(2) Uani 0.5 1 d D . P B 1
O5 O 0.6520(6) 0.3073(3) 0.8288(4) 0.0379(12) Uiso 0.5 1 d D . P C 1
O6 O 0.6418(6) 0.2228(5) 0.9367(4) 0.075(3) Uani 0.5 1 d D . P C 1
O7 O 0.7379(9) 0.2128(3) 0.8091(3) 0.059(2) Uani 0.5 1 d D . P C 1
O8 O 0.8297(16) 0.2671(12) 0.931(2) 0.049(4) Uani 0.5 1 d D . P C 1
O9 O 0.46203(16) 0.39579(9) 0.85701(12) 0.0223(3) Uiso 1 1 d D . . A 1
O10 O 0.25946(15) 0.31943(7) 0.89371(11) 0.0200(3) Uiso 1 1 d . . . A 1
Cl1 Cl 0.6393(4) 0.5267(2) 0.7580(4) 0.0239(8) Uani 0.5 1 d D . P B 1
Cl2 Cl 0.7111(7) 0.2530(4) 0.8793(5) 0.0376(19) Uani 0.5 1 d D . P C 1
Cl1' Cl 0.6363(6) 0.5270(3) 0.7693(4) 0.0511(17) Uani 0.5 1 d D . P D 2
O3' O 0.6211(9) 0.4624(4) 0.7790(8) 0.089(4) Uani 0.5 1 d D . P D 2
O1' O 0.5380(11) 0.5616(6) 0.7295(12) 0.115(6) Uani 0.5 1 d D . P D 2
O2' O 0.635(3) 0.5458(7) 0.8541(9) 0.244(14) Uani 0.5 1 d D . P D 2
O4' O 0.7518(8) 0.5344(5) 0.7379(11) 0.137(7) Uani 0.5 1 d D . P D 2
Cl2' Cl 0.7184(7) 0.2590(4) 0.8812(4) 0.0264(11) Uani 0.5 1 d D . P E 2
O5' O 0.7013(14) 0.2015(4) 0.8498(18) 0.273(13) Uani 0.5 1 d D . P E 2
O7' O 0.6421(9) 0.2696(9) 0.9485(7) 0.175(8) Uani 0.5 1 d D . P E 2
O8' O 0.8409(15) 0.2759(11) 0.920(2) 0.049(5) Uani 0.5 1 d D . P E 2
O6' O 0.6575(14) 0.3010(8) 0.8248(14) 0.196(8) Uani 0.5 1 d D . P E 2
H61 H 0.500(3) 0.4169(12) 0.8193(17) 0.028(7) Uiso 1 1 d D . . . .
H60 H 0.503(3) 0.3612(18) 0.858(2) 0.050(10) Uiso 1 1 d . . . . .

loop_
_atom_site_aniso_label
_atom_site_aniso_U_11
_atom_site_aniso_U_22
_atom_site_aniso_U_33
_atom_site_aniso_U_23
_atom_site_aniso_U_13
_atom_site_aniso_U_12
C1 0.0258(13) 0.0275(14) 0.0397(15) -0.0099(11) -0.0098(11) -0.0003(11)
C2 0.0391(16) 0.0330(16) 0.061(2) -0.0260(15) 0.0077(14) 0.0021(13)
C3 0.0277(13) 0.0210(12) 0.0350(13) -0.0088(10) 0.0047(10) 0.0034(10)
C4 0.0217(12) 0.0240(13) 0.0396(14) -0.0096(11) 0.0036(10) 0.0059(10)
C5 0.0177(10) 0.0166(11) 0.0245(11) -0.0017(9) 0.0023(8) 0.0009(9)
C6 0.0154(10) 0.0166(11) 0.0243(11) 0.0001(9) 0.0015(8) 0.0011(8)
C7 0.0164(11) 0.0245(12) 0.0298(12) -0.0007(10) -0.0008(9) 0.0017(9)
C8 0.0179(11) 0.0222(12) 0.0260(11) 0.0026(9) -0.0040(9) -0.0036(9)
C9 0.0246(13) 0.0326(15) 0.0401(15) -0.0022(12) -0.0076(11) -0.0094(11)
C10 0.0266(12) 0.0176(11) 0.0236(11) -0.0046(9) 0.0003(9) -0.0020(9)
C11 0.0289(13) 0.0140(11) 0.0331(13) -0.0008(9) -0.0030(10) -0.0057(10)
C12 0.0201(11) 0.0182(11) 0.0290(12) -0.0024(9) 0.0052(9) -0.0023(9)
C13 0.0297(13) 0.0200(12) 0.0341(13) 0.0002(10) 0.0090(11) -0.0040(10)
C14 0.0288(13) 0.0320(15) 0.0379(15) 0.0056(11) 0.0088(11) -0.0066(11)
C15 0.0275(13) 0.0133(11) 0.0411(14) 0.0004(10) 0.0157(11) 0.0010(9)
C16 0.0187(11) 0.0170(11) 0.0322(12) 0.0032(9) 0.0065(9) 0.0053(9)
C17 0.0387(15) 0.0202(13) 0.0458(16) -0.0055(11) 0.0180(12) 0.0077(11)
C18 0.0185(11) 0.0180(12) 0.0332(13) -0.0053(9) 0.0062(9) -0.0006(9)
C19 0.0227(11) 0.0214(12) 0.0271(12) -0.0039(9) 0.0077(9) -0.0016(9)
C20 0.0154(10) 0.0184(11) 0.0240(11) -0.0019(9) 0.0035(8) -0.0030(8)
C21 0.0155(10) 0.0187(11) 0.0232(11) 0.0005(9) 0.0010(8) -0.0004(9)
C22 0.0215(11) 0.0250(12) 0.0242(11) 0.0020(9) 0.0047(9) -0.0023(9)
C23 0.0169(11) 0.0210(12) 0.0300(12) 0.0071(9) 0.0016(9) -0.0003(9)
C24 0.0297(13) 0.0261(14) 0.0384(14) 0.0137(11) 0.0083(11) 0.0056(11)
C25 0.0312(13) 0.0168(12) 0.0369(14) 0.0032(10) 0.0071(11) 0.0062(10)
C26 0.0433(16) 0.0273(14) 0.0307(13) 0.0001(11) 0.0120(12) 0.0032(12)
N1 0.0217(10) 0.0161(10) 0.0265(10) -0.0071(8) -0.0018(8) -0.0008(8)
N2 0.0182(9) 0.0148(9) 0.0224(9) -0.0039(7) -0.0004(7) 0.0011(7)
N3 0.0181(9) 0.0137(9) 0.0211(9) -0.0031(7) -0.0007(7) -0.0022(7)
N4 0.0199(9) 0.0150(9) 0.0218(9) -0.0015(7) -0.0017(7) -0.0028(7)
N5 0.0190(9) 0.0124(9) 0.0293(10) -0.0004(7) 0.0053(8) 0.0006(7)
N6 0.0170(9) 0.0132(9) 0.0299(10) -0.0010(8) 0.0057(8) 0.0006(7)
N7 0.0181(9) 0.0123(9) 0.0260(10) -0.0004(7) 0.0058(7) 0.0018(7)
N8 0.0165(9) 0.0133(9) 0.0248(9) 0.0021(7) 0.0013(7) 0.0017(7)
N9 0.0175(9) 0.0148(9) 0.0273(10) 0.0043(7) 0.0012(8) 0.0016(7)
Ni1 0.01339(16) 0.01176(16) 0.02101(16) -0.00066(10) 0.00139(11) 0.00083(10)
O1 0.028(4) 0.034(4) 0.077(4) 0.023(4) -0.011(3) -0.008(3)
O2 0.138(7) 0.089(7) 0.030(4) -0.015(4) -0.015(4) 0.054(5)
O3 0.042(3) 0.021(3) 0.060(4) 0.003(2) 0.002(3) -0.009(2)
O4 0.071(5) 0.017(3) 0.055(3) 0.004(2) 0.050(3) 0.004(3)
O6 0.028(3) 0.152(8) 0.037(3) 0.066(4) -0.013(2) -0.027(4)
O7 0.107(6) 0.043(4) 0.025(2) -0.011(2) -0.001(3) 0.006(3)
O8 0.032(6) 0.042(8) 0.069(5) 0.000(4) -0.006(6) -0.007(4)
Cl1 0.0269(13) 0.0135(14) 0.0315(11) 0.0005(8) 0.0050(10) -0.0019(10)
Cl2 0.0236(19) 0.048(3) 0.037(2) 0.0122(18) -0.0068(14) -0.0068(14)
Cl1' 0.074(3) 0.0181(17) 0.072(3) 0.0047(15) 0.046(2) 0.0055(15)
O3' 0.077(7) 0.014(3) 0.199(12) 0.014(6) 0.095(8) -0.006(4)
O1' 0.035(5) 0.065(8) 0.233(18) -0.069(8) -0.024(8) 0.026(5)
O2' 0.60(4) 0.089(8) 0.085(8) 0.045(6) 0.173(15) 0.161(15)
O4' 0.016(3) 0.045(5) 0.336(18) 0.061(8) -0.020(6) -0.006(3)
Cl2' 0.0217(18) 0.0327(16) 0.0263(17) -0.0017(11) 0.0086(14) -0.0031(12)
O5' 0.136(11) 0.020(4) 0.58(3) -0.095(11) -0.199(17) 0.029(6)
O7' 0.059(5) 0.39(2) 0.090(6) -0.076(11) 0.046(5) -0.058(10)
O8' 0.018(3) 0.031(6) 0.098(13) -0.019(8) 0.006(4) -0.003(4)
O6' 0.099(8) 0.162(12) 0.307(19) 0.114(12) -0.041(9) 0.055(8)

_geom_special_details            
;
 All esds (except the esd in the dihedral angle between two l.s. planes)
 are estimated using the full covariance matrix.  The cell esds are taken
 into account individually in the estimation of esds in distances, angles
 and torsion angles; correlations between esds in cell parameters are only
 used when they are defined by crystal symmetry.  An approximate (isotropic)
 treatment of cell esds is used for estimating esds involving l.s. planes.
;

loop_
_geom_bond_atom_site_label_1
_geom_bond_atom_site_label_2
_geom_bond_distance
_geom_bond_site_symmetry_2
_geom_bond_publ_flag
C1 N1 1.458(3) . ?
C1 H1A 0.9800 . ?
C1 H1B 0.9800 . ?
C1 H1C 0.9800 . ?
C2 C3 1.499(4) . ?
C2 H2A 0.9800 . ?
C2 H2B 0.9800 . ?
C2 H2C 0.9800 . ?
C3 N1 1.358(3) . ?
C3 C4 1.382(4) . ?
C4 C5 1.402(3) . ?
C4 H4 0.9500 . ?
C5 N2 1.345(3) . ?
C5 C6 1.455(3) . ?
C6 N3 1.347(3) . ?
C6 C7 1.400(3) . ?
C7 C8 1.384(4) . ?
C7 H7 0.9500 . ?
C8 N4 1.365(3) . ?
C8 C9 1.493(3) . ?
C9 H9A 0.9800 . ?
C9 H9B 0.9800 . ?
C9 H9C 0.9800 . ?
C10 N4 1.461(3) . ?
C10 C11 1.532(3) . ?
C10 H10A 0.9900 . ?
C10 H10B 0.9900 . ?
C11 N5 1.477(3) . ?
C11 H11A 0.9900 . ?
C11 H11B 0.9900 . ?
C12 N5 1.496(3) . ?
C12 C13 1.531(3) . ?
C12 H12A 0.9900 . ?
C12 H12B 0.9900 . ?
C13 C14 1.521(4) . ?
C13 H13A 0.9900 . ?
C13 H13B 0.9900 . ?
C14 H14A 0.9800 . ?
C14 H14B 0.9800 . ?
C14 H14C 0.9800 . ?
C15 N5 1.501(3) . ?
C15 C16 1.531(3) . ?
C15 H15A 0.9900 . ?
C15 H15B 0.9900 . ?
C16 N6 1.456(3) . ?
C16 H16A 0.9900 . ?
C16 H16B 0.9900 . ?
C17 C18 1.495(3) . ?
C17 H17A 0.9800 . ?
C17 H17B 0.9800 . ?
C17 H17C 0.9800 . ?
C18 N6 1.365(3) . ?
C18 C19 1.382(4) . ?
C19 C20 1.399(3) . ?
C19 H19 0.9500 . ?
C20 N7 1.344(3) . ?
C20 C21 1.455(3) . ?
C21 N8 1.342(3) . ?
C21 C22 1.401(3) . ?
C22 C23 1.388(4) . ?
C22 H22 0.9500 . ?
C23 N9 1.356(3) . ?
C23 C24 1.499(3) . ?
C24 H24A 0.9800 . ?
C24 H24B 0.9800 . ?
C24 H24C 0.9800 . ?
C25 N9 1.457(3) . ?
C25 H25A 0.9800 . ?
C25 H25B 0.9800 . ?
C25 H25C 0.9800 . ?
C26 O10 1.439(3) . ?
C26 H26A 0.9800 . ?
C26 H26B 0.9800 . ?
C26 H26C 0.9800 . ?
N1 N2 1.363(3) . ?
N2 Ni1 2.1064(19) . ?
N3 N4 1.361(3) . ?
N3 Ni1 2.1044(19) . ?
N6 N7 1.364(3) . ?
N7 Ni1 2.1175(19) . ?
N8 N9 1.366(3) . ?
N8 Ni1 2.1282(19) . ?
Ni1 O10 2.0920(16) . ?
Ni1 O9 2.0995(18) . ?
O1 Cl1 1.446(9) . ?
O2 Cl1 1.450(7) . ?
O3 Cl1 1.454(9) . ?
O4 Cl1 1.365(7) . ?
O5 Cl2 1.490(9) . ?
O6 Cl2 1.375(9) . ?
O7 Cl2 1.408(9) . ?
O8 Cl2 1.429(14) . ?
O9 H61 0.869(17) . ?
O9 H60 0.88(4) . ?
Cl1' O2' 1.300(12) . ?
Cl1' O1' 1.366(11) . ?
Cl1' O4' 1.411(10) . ?
Cl1' O3' 1.430(9) . ?
Cl2' O6' 1.337(12) . ?
Cl2' O5' 1.338(11) . ?
Cl2' O7' 1.395(9) . ?
Cl2' O8' 1.418(14) . ?

loop_
_geom_angle_atom_site_label_1
_geom_angle_atom_site_label_2
_geom_angle_atom_site_label_3
_geom_angle
_geom_angle_site_symmetry_1
_geom_angle_site_symmetry_3
_geom_angle_publ_flag
N1 C1 H1A 109.5 . . ?
N1 C1 H1B 109.5 . . ?
H1A C1 H1B 109.5 . . ?
N1 C1 H1C 109.5 . . ?
H1A C1 H1C 109.5 . . ?
H1B C1 H1C 109.5 . . ?
C3 C2 H2A 109.5 . . ?
C3 C2 H2B 109.5 . . ?
H2A C2 H2B 109.5 . . ?
C3 C2 H2C 109.5 . . ?
H2A C2 H2C 109.5 . . ?
H2B C2 H2C 109.5 . . ?
N1 C3 C4 107.2(2) . . ?
N1 C3 C2 121.8(2) . . ?
C4 C3 C2 131.0(2) . . ?
C3 C4 C5 105.3(2) . . ?
C3 C4 H4 127.4 . . ?
C5 C4 H4 127.4 . . ?
N2 C5 C4 110.8(2) . . ?
N2 C5 C6 116.4(2) . . ?
C4 C5 C6 132.8(2) . . ?
N3 C6 C7 111.3(2) . . ?
N3 C6 C5 116.4(2) . . ?
C7 C6 C5 132.2(2) . . ?
C8 C7 C6 105.1(2) . . ?
C8 C7 H7 127.5 . . ?
C6 C7 H7 127.5 . . ?
N4 C8 C7 107.0(2) . . ?
N4 C8 C9 122.7(2) . . ?
C7 C8 C9 130.3(2) . . ?
C8 C9 H9A 109.5 . . ?
C8 C9 H9B 109.5 . . ?
H9A C9 H9B 109.5 . . ?
C8 C9 H9C 109.5 . . ?
H9A C9 H9C 109.5 . . ?
H9B C9 H9C 109.5 . . ?
N4 C10 C11 111.6(2) . . ?
N4 C10 H10A 109.3 . . ?
C11 C10 H10A 109.3 . . ?
N4 C10 H10B 109.3 . . ?
C11 C10 H10B 109.3 . . ?
H10A C10 H10B 108.0 . . ?
N5 C11 C10 114.08(19) . . ?
N5 C11 H11A 108.7 . . ?
C10 C11 H11A 108.7 . . ?
N5 C11 H11B 108.7 . . ?
C10 C11 H11B 108.7 . . ?
H11A C11 H11B 107.6 . . ?
N5 C12 C13 116.7(2) . . ?
N5 C12 H12A 108.1 . . ?
C13 C12 H12A 108.1 . . ?
N5 C12 H12B 108.1 . . ?
C13 C12 H12B 108.1 . . ?
H12A C12 H12B 107.3 . . ?
C14 C13 C12 111.1(2) . . ?
C14 C13 H13A 109.4 . . ?
C12 C13 H13A 109.4 . . ?
C14 C13 H13B 109.4 . . ?
C12 C13 H13B 109.4 . . ?
H13A C13 H13B 108.0 . . ?
C13 C14 H14A 109.5 . . ?
C13 C14 H14B 109.5 . . ?
H14A C14 H14B 109.5 . . ?
C13 C14 H14C 109.5 . . ?
H14A C14 H14C 109.5 . . ?
H14B C14 H14C 109.5 . . ?
N5 C15 C16 115.7(2) . . ?
N5 C15 H15A 108.3 . . ?
C16 C15 H15A 108.3 . . ?
N5 C15 H15B 108.3 . . ?
C16 C15 H15B 108.3 . . ?
H15A C15 H15B 107.4 . . ?
N6 C16 C15 114.6(2) . . ?
N6 C16 H16A 108.6 . . ?
C15 C16 H16A 108.6 . . ?
N6 C16 H16B 108.6 . . ?
C15 C16 H16B 108.6 . . ?
H16A C16 H16B 107.6 . . ?
C18 C17 H17A 109.5 . . ?
C18 C17 H17B 109.5 . . ?
H17A C17 H17B 109.5 . . ?
C18 C17 H17C 109.5 . . ?
H17A C17 H17C 109.5 . . ?
H17B C17 H17C 109.5 . . ?
N6 C18 C19 107.0(2) . . ?
N6 C18 C17 122.9(2) . . ?
C19 C18 C17 130.0(2) . . ?
C18 C19 C20 105.6(2) . . ?
C18 C19 H19 127.2 . . ?
C20 C19 H19 127.2 . . ?
N7 C20 C19 110.8(2) . . ?
N7 C20 C21 117.3(2) . . ?
C19 C20 C21 131.8(2) . . ?
N8 C21 C22 111.5(2) . . ?
N8 C21 C20 116.8(2) . . ?
C22 C21 C20 131.8(2) . . ?
C23 C22 C21 104.8(2) . . ?
C23 C22 H22 127.6 . . ?
C21 C22 H22 127.6 . . ?
N9 C23 C22 107.3(2) . . ?
N9 C23 C24 123.1(2) . . ?
C22 C23 C24 129.6(2) . . ?
C23 C24 H24A 109.5 . . ?
C23 C24 H24B 109.5 . . ?
H24A C24 H24B 109.5 . . ?
C23 C24 H24C 109.5 . . ?
H24A C24 H24C 109.5 . . ?
H24B C24 H24C 109.5 . . ?
N9 C25 H25A 109.5 . . ?
N9 C25 H25B 109.5 . . ?
H25A C25 H25B 109.5 . . ?
N9 C25 H25C 109.5 . . ?
H25A C25 H25C 109.5 . . ?
H25B C25 H25C 109.5 . . ?
O10 C26 H26A 109.5 . . ?
O10 C26 H26B 109.5 . . ?
H26A C26 H26B 109.5 . . ?
O10 C26 H26C 109.5 . . ?
H26A C26 H26C 109.5 . . ?
H26B C26 H26C 109.5 . . ?
C3 N1 N2 111.24(19) . . ?
C3 N1 C1 128.2(2) . . ?
N2 N1 C1 120.6(2) . . ?
C5 N2 N1 105.43(18) . . ?
C5 N2 Ni1 114.27(15) . . ?
N1 N2 Ni1 139.87(15) . . ?
C6 N3 N4 105.08(18) . . ?
C6 N3 Ni1 114.44(15) . . ?
N4 N3 Ni1 140.45(15) . . ?
N3 N4 C8 111.44(19) . . ?
N3 N4 C10 122.03(19) . . ?
C8 N4 C10 125.9(2) . . ?
C11 N5 C12 110.34(19) . . ?
C11 N5 C15 112.2(2) . . ?
C12 N5 C15 110.30(18) . . ?
N7 N6 C18 110.98(19) . . ?
N7 N6 C16 121.60(19) . . ?
C18 N6 C16 127.4(2) . . ?
C20 N7 N6 105.65(18) . . ?
C20 N7 Ni1 113.75(15) . . ?
N6 N7 Ni1 140.16(15) . . ?
C21 N8 N9 105.04(18) . . ?
C21 N8 Ni1 113.76(15) . . ?
N9 N8 Ni1 141.03(15) . . ?
C23 N9 N8 111.42(19) . . ?
C23 N9 C25 127.3(2) . . ?
N8 N9 C25 121.10(19) . . ?
O10 Ni1 O9 86.83(7) . . ?
O10 Ni1 N3 86.24(7) . . ?
O9 Ni1 N3 171.31(7) . . ?
O10 Ni1 N2 93.42(7) . . ?
O9 Ni1 N2 97.10(7) . . ?
N3 Ni1 N2 78.10(7) . . ?
O10 Ni1 N7 93.44(7) . . ?
O9 Ni1 N7 87.09(7) . . ?
N3 Ni1 N7 98.54(7) . . ?
N2 Ni1 N7 172.15(7) . . ?
O10 Ni1 N8 171.62(7) . . ?
O9 Ni1 N8 93.39(7) . . ?
N3 Ni1 N8 94.23(7) . . ?
N2 Ni1 N8 94.87(8) . . ?
N7 Ni1 N8 78.22(8) . . ?
Ni1 O9 H61 106.5(19) . . ?
Ni1 O9 H60 110(2) . . ?
H61 O9 H60 100(3) . . ?
C26 O10 Ni1 121.97(15) . . ?
O4 Cl1 O1 100.2(6) . . ?
O4 Cl1 O2 104.0(7) . . ?
O1 Cl1 O2 118.7(8) . . ?
O4 Cl1 O3 104.2(6) . . ?
O1 Cl1 O3 105.3(6) . . ?
O2 Cl1 O3 121.3(7) . . ?
O6 Cl2 O7 109.5(9) . . ?
O6 Cl2 O8 108.8(14) . . ?
O7 Cl2 O8 104.2(12) . . ?
O6 Cl2 O5 116.3(6) . . ?
O7 Cl2 O5 105.1(6) . . ?
O8 Cl2 O5 112.2(14) . . ?
O2' Cl1' O1' 96.4(12) . . ?
O2' Cl1' O4' 113.8(14) . . ?
O1' Cl1' O4' 118.8(9) . . ?
O2' Cl1' O3' 101.5(10) . . ?
O1' Cl1' O3' 119.4(9) . . ?
O4' Cl1' O3' 105.5(7) . . ?
O6' Cl2' O5' 113.7(13) . . ?
O6' Cl2' O7' 91.3(11) . . ?
O5' Cl2' O7' 109.1(14) . . ?
O6' Cl2' O8' 114.5(16) . . ?
O5' Cl2' O8' 116.9(11) . . ?
O7' Cl2' O8' 107.9(13) . . ?

_refine_diff_density_max         1.121
_refine_diff_density_min         -0.691
_refine_diff_density_rms         0.085

_shelx_res_file                  
;
TITL P21c_a.res in P2(1)/c
    shelx.res
    created by SHELXL-2018/3 at 11:37:24 on 11-Dec-2018
CELL  0.71073  10.9094  21.8214  14.5312   90.000   98.616   90.000
ZERR     4.00   0.0024   0.0048   0.0032    0.000    0.003    0.000
LATT   1
SYMM  - X, 1/2 + Y, 1/2 - Z
SFAC  C    H    N    NI   O    CL
UNIT  104 168 36 4 40 8
MERG   2
DFIX O1 CL1 O2 Cl1 O3 Cl1 O4 Cl1 1.4
DFIX  O1' CL1' O2' CL1' O3' CL1' O4' CL1' 1.4
DFIX  O5 CL2 O6 CL2 O7 CL2 O8 CL2 1.4
DFIX O5' CL2' O6' Cl2' O7' Cl2' O8' Cl2' 1.4
DFIX  O9 H61 0.95
FMAP   2
PLAN   30
SIZE     0.150   0.180   0.200
ACTA
BOND   $H
LIST   6
L.S.  30
TEMP  -123.13
WGHT    0.068900    4.291100
FVAR       0.30770
PART    1
C1    1    0.359478    0.513807    0.950376    11.00000    0.02580    0.02749 =
         0.03971   -0.00993   -0.00982   -0.00032
AFIX 137
H1A   2    0.399305    0.474383    0.967869    11.00000   -1.50000
H1B   2    0.363403    0.539859    1.005675    11.00000   -1.50000
H1C   2    0.402593    0.534036    0.904224    11.00000   -1.50000
AFIX   0
C2    1    0.141458    0.595813    0.978313    11.00000    0.03915    0.03297 =
         0.06075   -0.02597    0.00767    0.00206
AFIX 137
H2A   2    0.176598    0.585498    1.042498    11.00000   -1.50000
H2B   2    0.059257    0.614123    0.977391    11.00000   -1.50000
H2C   2    0.195870    0.625100    0.953082    11.00000   -1.50000
AFIX   0
C3    1    0.130214    0.538782    0.920132    11.00000    0.02766    0.02099 =
         0.03496   -0.00881    0.00470    0.00343
C4    1    0.028127    0.511509    0.868337    11.00000    0.02173    0.02401 =
         0.03959   -0.00957    0.00362    0.00586
AFIX  43
H4    2   -0.055429    0.525204    0.861046    11.00000   -1.20000
AFIX   0
C5    1    0.074206    0.459310    0.828846    11.00000    0.01768    0.01661 =
         0.02449   -0.00172    0.00225    0.00094
C6    1    0.014960    0.411004    0.768966    11.00000    0.01536    0.01656 =
         0.02433    0.00010    0.00153    0.00109
C7    1   -0.109615    0.397855    0.736420    11.00000    0.01638    0.02450 =
         0.02985   -0.00069   -0.00082    0.00173
AFIX  43
H7    2   -0.180246    0.420980    0.746347    11.00000   -1.20000
AFIX   0
C8    1   -0.107588    0.343868    0.686646    11.00000    0.01790    0.02221 =
         0.02599    0.00264   -0.00397   -0.00363
C9    1   -0.211567    0.307228    0.635241    11.00000    0.02462    0.03255 =
         0.04011   -0.00219   -0.00760   -0.00936
AFIX 137
H9A   2   -0.202424    0.305140    0.569244    11.00000   -1.50000
H9B   2   -0.290710    0.326792    0.641637    11.00000   -1.50000
H9C   2   -0.209802    0.265708    0.661109    11.00000   -1.50000
AFIX   0
C10   1    0.059113    0.269490    0.658166    11.00000    0.02657    0.01758 =
         0.02358   -0.00459    0.00033   -0.00204
AFIX  23
H10A  2    0.146419    0.274482    0.648350    11.00000   -1.20000
H10B  2    0.009539    0.258450    0.597702    11.00000   -1.20000
AFIX   0
C11   1    0.050805    0.217683    0.728133    11.00000    0.02889    0.01397 =
         0.03311   -0.00079   -0.00296   -0.00569
AFIX  23
H11A  2   -0.027974    0.221889    0.753656    11.00000   -1.20000
H11B  2    0.048404    0.178007    0.694872    11.00000   -1.20000
AFIX   0
C12   1    0.112720    0.189645    0.891092    11.00000    0.02007    0.01818 =
         0.02903   -0.00240    0.00518   -0.00233
AFIX  23
H12A  2    0.048939    0.217059    0.910477    11.00000   -1.20000
H12B  2    0.184232    0.189604    0.941842    11.00000   -1.20000
AFIX   0
C13   1    0.059456    0.124656    0.881810    11.00000    0.02966    0.01999 =
         0.03414    0.00019    0.00900   -0.00399
AFIX  23
H13A  2   -0.014000    0.123999    0.832712    11.00000   -1.20000
H13B  2    0.122168    0.096397    0.862905    11.00000   -1.20000
AFIX   0
C14   1    0.022434    0.102866    0.973180    11.00000    0.02882    0.03198 =
         0.03794    0.00564    0.00885   -0.00663
AFIX 137
H14A  2    0.094964    0.103800    1.021931    11.00000   -1.50000
H14B  2   -0.009456    0.060888    0.965819    11.00000   -1.50000
H14C  2   -0.042062    0.129867    0.990669    11.00000   -1.50000
AFIX   0
C15   1    0.264601    0.182106    0.782412    11.00000    0.02748    0.01328 =
         0.04111    0.00036    0.01574    0.00095
AFIX  23
H15A  2    0.244121    0.166550    0.717941    11.00000   -1.20000
H15B  2    0.278990    0.146109    0.824097    11.00000   -1.20000
AFIX   0
C16   1    0.385461    0.218678    0.789782    11.00000    0.01872    0.01704 =
         0.03224    0.00321    0.00652    0.00526
AFIX  23
H16A  2    0.392897    0.244647    0.846210    11.00000   -1.20000
H16B  2    0.455904    0.189595    0.797945    11.00000   -1.20000
AFIX   0
C17   1    0.507342    0.182483    0.621033    11.00000    0.03871    0.02022 =
         0.04583   -0.00551    0.01799    0.00769
AFIX 137
H17A  2    0.577697    0.176342    0.670611    11.00000   -1.50000
H17B  2    0.536454    0.181317    0.560446    11.00000   -1.50000
H17C  2    0.446159    0.149918    0.623865    11.00000   -1.50000
AFIX   0
C18   1    0.448956    0.243289    0.633504    11.00000    0.01851    0.01804 =
         0.03315   -0.00528    0.00616   -0.00059
C19   1    0.440692    0.294864    0.577665    11.00000    0.02273    0.02145 =
         0.02712   -0.00391    0.00766   -0.00157
AFIX  43
H19   2    0.468771    0.299216    0.519203    11.00000   -1.20000
AFIX   0
C20   1    0.382299    0.339312    0.625305    11.00000    0.01538    0.01842 =
         0.02396   -0.00185    0.00353   -0.00301
C21   1    0.353252    0.403417    0.604887    11.00000    0.01552    0.01874 =
         0.02321    0.00049    0.00097   -0.00041
C22   1    0.363915    0.439697    0.526933    11.00000    0.02153    0.02505 =
         0.02421    0.00205    0.00474   -0.00228
AFIX  43
H22   2    0.392339    0.427482    0.471033    11.00000   -1.20000
AFIX   0
C23   1    0.323810    0.497414    0.549355    11.00000    0.01692    0.02103 =
         0.03003    0.00714    0.00163   -0.00026
C24   1    0.313914    0.555341    0.493314    11.00000    0.02967    0.02606 =
         0.03844    0.01368    0.00831    0.00560
AFIX 137
H24A  2    0.226337    0.564894    0.472664    11.00000   -1.50000
H24B  2    0.356180    0.549982    0.438913    11.00000   -1.50000
H24C  2    0.352753    0.589025    0.531720    11.00000   -1.50000
AFIX   0
C25   1    0.249855    0.543233    0.690569    11.00000    0.03121    0.01678 =
         0.03693    0.00322    0.00706    0.00622
AFIX 137
H25A  2    0.244084    0.581218    0.654195    11.00000   -1.50000
H25B  2    0.309395    0.548712    0.747539    11.00000   -1.50000
H25C  2    0.168278    0.533162    0.706944    11.00000   -1.50000
AFIX   0
C26   1    0.199486    0.335290    0.972141    11.00000    0.04334    0.02732 =
         0.03070    0.00014    0.01196    0.00319
AFIX 137
H26A  2    0.234198    0.373743    0.999496    11.00000   -1.50000
H26B  2    0.213076    0.302602    1.018803    11.00000   -1.50000
H26C  2    0.110334    0.340328    0.951543    11.00000   -1.50000
AFIX   0
N1    3    0.230271    0.503607    0.910753    11.00000    0.02172    0.01606 =
         0.02646   -0.00709   -0.00183   -0.00078
N2    3    0.197451    0.454396    0.854679    11.00000    0.01816    0.01482 =
         0.02237   -0.00390   -0.00040    0.00111
N3    3    0.090614    0.368310    0.741037    11.00000    0.01806    0.01372 =
         0.02108   -0.00307   -0.00068   -0.00216
N4    3    0.013804    0.327415    0.690600    11.00000    0.01987    0.01504 =
         0.02178   -0.00153   -0.00168   -0.00280
N5    3    0.154432    0.216511    0.806237    11.00000    0.01904    0.01239 =
         0.02926   -0.00042    0.00527    0.00065
N6    3    0.395672    0.257648    0.709930    11.00000    0.01701    0.01320 =
         0.02985   -0.00100    0.00566    0.00064
N7    3    0.353969    0.316656    0.705506    11.00000    0.01810    0.01231 =
         0.02603   -0.00042    0.00577    0.00185
N8    3    0.309428    0.435828    0.671373    11.00000    0.01653    0.01329 =
         0.02484    0.00214    0.00130    0.00173
N9    3    0.291205    0.493583    0.635597    11.00000    0.01746    0.01480 =
         0.02726    0.00432    0.00120    0.00162
NI1   4    0.280196    0.382657    0.788931    11.00000    0.01339    0.01176 =
         0.02101   -0.00066    0.00139    0.00083
O1    5    0.551478    0.565597    0.700814    10.50000    0.02752    0.03382 =
         0.07704    0.02265   -0.01096   -0.00839
O2    5    0.685973    0.546075    0.852221    10.50000    0.13785    0.08866 =
         0.02963   -0.01456   -0.01478    0.05445
O3    5    0.595526    0.464491    0.737923    10.50000    0.04204    0.02132 =
         0.05975    0.00287    0.00241   -0.00882
O4    5    0.739216    0.532157    0.712222    10.50000    0.07111    0.01695 =
         0.05515    0.00440    0.05036    0.00387
O5    5    0.651971    0.307331    0.828840    10.50000    0.03785
O6    5    0.641763    0.222755    0.936666    10.50000    0.02824    0.15234 =
         0.03736    0.06607   -0.01330   -0.02706
O7    5    0.737893    0.212790    0.809129    10.50000    0.10675    0.04290 =
         0.02491   -0.01072   -0.00113    0.00570
O8    5    0.829674    0.267145    0.930990    10.50000    0.03218    0.04167 =
         0.06915   -0.00012   -0.00606   -0.00674
O9    5    0.462025    0.395791    0.857014    11.00000    0.02235
O10   5    0.259458    0.319428    0.893714    11.00000    0.02002
CL1   6    0.639267    0.526713    0.758043    10.50000    0.02689    0.01353 =
         0.03151    0.00052    0.00496   -0.00187
CL2   6    0.711098    0.252973    0.879311    10.50000    0.02360    0.04827 =
         0.03733    0.01223   -0.00678   -0.00676
PART    2
CL1'  6    0.636323    0.527049    0.769292    10.50000    0.07387    0.01811 =
         0.07187    0.00473    0.04578    0.00555
O3'   5    0.621106    0.462405    0.779019    10.50000    0.07741    0.01394 =
         0.19931    0.01352    0.09488   -0.00611
O1'   5    0.538030    0.561568    0.729480    10.50000    0.03451    0.06452 =
         0.23282   -0.06941   -0.02363    0.02618
O2'   5    0.635402    0.545756    0.854124    10.50000    0.59650    0.08866 =
         0.08456    0.04517    0.17307    0.16148
O4'   5    0.751761    0.534426    0.737947    10.50000    0.01598    0.04537 =
         0.33561    0.06112   -0.01984   -0.00631
CL2'  6    0.718360    0.259008    0.881233    10.50000    0.02165    0.03266 =
         0.02628   -0.00175    0.00855   -0.00315
O5'   5    0.701324    0.201540    0.849820    10.50000    0.13620    0.02033 =
         0.58382   -0.09472   -0.19881    0.02902
O7'   5    0.642051    0.269638    0.948530    10.50000    0.05905    0.38669 =
         0.09035   -0.07641    0.04555   -0.05774
O8'   5    0.840881    0.275944    0.919559    10.50000    0.01788    0.03079 =
         0.09804   -0.01943    0.00566   -0.00341
O6'   5    0.657506    0.300977    0.824818    10.50000    0.09877    0.16201 =
         0.30654    0.11414   -0.04074    0.05456
PART    0
H61   2    0.500198    0.416931    0.819301    11.00000    0.02840
H60   2    0.502969    0.361205    0.858169    11.00000    0.04951
HKLF    4


REM  P21c_a.res in P2(1)/c
REM wR2 = 0.1261, GooF = S = 1.022, Restrained GooF = 1.029 for all data
REM R1 = 0.0449 for 6342 Fo > 4sig(Fo) and 0.0524 for all 7293 data
REM 524 parameters refined using 17 restraints

END

WGHT      0.0689      4.2897

REM Highest difference peak  1.121,  deepest hole -0.691,  1-sigma level  0.085
Q1    1   0.6974  0.2628  0.7942  11.00000  0.05    1.12
Q2    1   0.2439  0.3826  0.7297  11.00000  0.05    1.05
Q3    1   0.3130  0.3822  0.8550  11.00000  0.05    1.00
Q4    1   0.5182  0.5226  0.8211  11.00000  0.05    0.71
Q5    1   0.6435  0.5315  0.7000  11.00000  0.05    0.64
Q6    1   0.7229  0.5476  0.8125  11.00000  0.05    0.63
Q7    1   0.4568  0.3978  0.8965  11.00000  0.05    0.62
Q8    1   0.2149  0.2899  0.8621  11.00000  0.05    0.59
Q9    1   0.1733  0.3843  1.0428  11.00000  0.05    0.58
Q10   1   0.6353  0.2994  0.9136  11.00000  0.05    0.58
Q11   1   0.7170  0.5636  0.8561  11.00000  0.05    0.55
Q12   1   0.4651  0.3951  0.8213  11.00000  0.05    0.53
Q13   1   0.7500  0.2585  0.9440  11.00000  0.05    0.49
Q14   1   0.7122  0.5185  0.8744  11.00000  0.05    0.43
Q15   1   0.2650  0.3206  0.9303  11.00000  0.05    0.42
Q16   1   0.6205  0.3002  0.7989  11.00000  0.05    0.40
Q17   1   0.6843  0.3222  0.8403  11.00000  0.05    0.36
Q18   1   0.3484  0.5071  1.0122  11.00000  0.05    0.34
Q19   1   0.6952  0.1976  0.9175  11.00000  0.05    0.33
Q20   1   0.1301  0.2017  0.8423  11.00000  0.05    0.33
Q21   1   0.3323  0.2051  0.7917  11.00000  0.05    0.32
Q22   1   0.6753  0.2784  0.9843  11.00000  0.05    0.31
Q23   1   0.1598  0.3654  0.7684  11.00000  0.05    0.31
Q24   1   0.6970  0.2094  0.8214  11.00000  0.05    0.30
Q25   1   0.6622  0.2472  0.9453  11.00000  0.05    0.30
Q26   1   0.4514  0.2522  0.6838  11.00000  0.05    0.30
Q27   1   0.1073  0.2152  0.7627  11.00000  0.05    0.29
Q28   1   0.3400  0.4123  0.5625  11.00000  0.05    0.28
Q29   1   0.5702  0.5538  0.7400  11.00000  0.05    0.28
Q30   1   0.8168  0.2628  0.8770  11.00000  0.05    0.28
;
_shelx_res_checksum              73995
####################################################################### 
# 
# This file contains crystal structure data downloaded from the 
# Cambridge Structural Database (CSD) hosted by the Cambridge 
# Crystallographic Data Centre (CCDC).
# 
# Full information about CCDC data access policies and citation 
# guidelines are available at http://www.ccdc.cam.ac.uk/access/V1 
# 
# Audit and citation data items may have been added by the CCDC. 
# Please retain this information to preserve the provenance of 
# this file and to allow appropriate attribution of the data. 
# 
#######################################################################

data_shelx_CCDC3
_database_code_depnum_ccdc_archive 'CCDC 2154265'
loop_
_audit_author_name
_audit_author_address
'Charalampos Moiras'
;University of Glasgow
United Kingdom
;
_audit_update_record             
;
2022-02-23 deposited with the CCDC.	2022-06-07 downloaded from the CCDC.
;

_audit_creation_method           SHELXL-2018/3
_shelx_SHELXL_version_number     2018/3
_chemical_name_systematic        ?
_chemical_name_common            ?
_chemical_melting_point          ?
_chemical_formula_moiety         'C26 H43 Co N9 O2, 0.5(Cl2 O8), Cl O4'
_chemical_formula_sum            'C26 H43 Cl2 Co N9 O10'
_chemical_formula_weight         771.52

loop_
_atom_type_symbol
_atom_type_description
_atom_type_scat_dispersion_real
_atom_type_scat_dispersion_imag
_atom_type_scat_source
C C 0.0033 0.0016 'International Tables Vol C Tables 4.2.6.8 and 6.1.1.4'
H H 0.0000 0.0000 'International Tables Vol C Tables 4.2.6.8 and 6.1.1.4'
N N 0.0061 0.0033 'International Tables Vol C Tables 4.2.6.8 and 6.1.1.4'
O O 0.0106 0.0060 'International Tables Vol C Tables 4.2.6.8 and 6.1.1.4'
Co Co 0.3494 0.9721 'International Tables Vol C Tables 4.2.6.8 and 6.1.1.4'
Cl Cl 0.1484 0.1585 'International Tables Vol C Tables 4.2.6.8 and 6.1.1.4'

_space_group_crystal_system      monoclinic
_space_group_IT_number           14
_space_group_name_H-M_alt        'P 21/c'
_space_group_name_Hall           '-P 2ybc'

_shelx_space_group_comment       
;
The symmetry employed for this shelxl refinement is uniquely defined
by the following loop, which should always be used as a source of
symmetry information in preference to the above space-group names.
They are only intended as comments.
;

loop_
_space_group_symop_operation_xyz
'x, y, z'
'-x, y+1/2, -z+1/2'
'-x, -y, -z'
'x, -y-1/2, z-1/2'

_cell_length_a                   10.900(3)
_cell_length_b                   21.782(5)
_cell_length_c                   14.480(3)
_cell_angle_alpha                90
_cell_angle_beta                 98.704(3)
_cell_angle_gamma                90
_cell_volume                     3398.1(13)
_cell_formula_units_Z            4
_cell_measurement_temperature    150(2)
_cell_measurement_reflns_used    7917
_cell_measurement_theta_min      2.350
_cell_measurement_theta_max      26.001

_exptl_crystal_description       block
_exptl_crystal_colour            orange
_exptl_crystal_density_meas      .
_exptl_crystal_density_method    ?
_exptl_crystal_density_diffrn    1.508
_exptl_crystal_F_000             1612
_exptl_transmission_factor_min   ?
_exptl_transmission_factor_max   ?
_exptl_crystal_size_max          0.19
_exptl_crystal_size_mid          0.15
_exptl_crystal_size_min          0.09
_exptl_absorpt_coefficient_mu    0.729
_shelx_estimated_absorpt_T_min   ?
_shelx_estimated_absorpt_T_max   ?
_exptl_absorpt_correction_type   empirical
_exptl_absorpt_correction_T_min  0.6672
_exptl_absorpt_correction_T_max  0.7454
_exptl_absorpt_process_details   SADABS
_exptl_absorpt_special_details   ?
_diffrn_ambient_temperature      150(2)
_diffrn_radiation_wavelength     0.71073
_diffrn_radiation_type           MoK\a
_diffrn_source                   'fine-focus sealed tube'
_diffrn_measurement_device_type  'Bruker APEX-II CCD'
_diffrn_measurement_method       '\f and \w scans'
_diffrn_detector_area_resol_mean ?
_diffrn_reflns_number            33069
_diffrn_reflns_av_unetI/netI     0.0415
_diffrn_reflns_av_R_equivalents  0.0519
_diffrn_reflns_limit_h_min       -13
_diffrn_reflns_limit_h_max       13
_diffrn_reflns_limit_k_min       -27
_diffrn_reflns_limit_k_max       18
_diffrn_reflns_limit_l_min       -18
_diffrn_reflns_limit_l_max       18
_diffrn_reflns_theta_min         1.702
_diffrn_reflns_theta_max         26.525
_diffrn_reflns_theta_full        25.242
_diffrn_measured_fraction_theta_max 0.998
_diffrn_measured_fraction_theta_full 1.000
_diffrn_reflns_Laue_measured_fraction_max 0.998
_diffrn_reflns_Laue_measured_fraction_full 1.000
_diffrn_reflns_point_group_measured_fraction_max 0.998
_diffrn_reflns_point_group_measured_fraction_full 1.000
_reflns_number_total             7054
_reflns_number_gt                5598
_reflns_threshold_expression     'I > 2\s(I)'
_reflns_Friedel_coverage         0.000
_reflns_Friedel_fraction_max     .
_reflns_Friedel_fraction_full    .

_reflns_special_details          
;
 Reflections were merged by SHELXL according to the crystal
 class for the calculation of statistics and refinement.
 
 _reflns_Friedel_fraction is defined as the number of unique
 Friedel pairs measured divided by the number that would be
 possible theoretically, ignoring centric projections and
 systematic absences.
;

_computing_data_collection       'Bruker APEX2'
_computing_cell_refinement       'Bruker SAINT'
_computing_data_reduction        'Bruker SAINT'
_computing_structure_solution    'SHELXT 2014/5 (Sheldrick, 2014)'
_computing_structure_refinement  'SHELXL-2018/3 (Sheldrick, 2018)'
_computing_molecular_graphics    'Diamond 3.0'
_computing_publication_material  WinGX
_refine_special_details          
;
 Refinement of F^2^ against ALL reflections.  The weighted R-factor wR and
 goodness of fit S are based on F^2^, conventional R-factors R are based
 on F, with F set to zero for negative F^2^. The threshold expression of
 F^2^ > 2\s(F^2^) is used only for calculating R-factors(gt) etc. and is
 not relevant to the choice of reflections for refinement.  R-factors based
 on F^2^ are statistically about twice as large as those based on F, and R-
 factors based on ALL data will be even larger.
;
_refine_ls_structure_factor_coef Fsqd
_refine_ls_matrix_type           full
_refine_ls_weighting_scheme      calc
_refine_ls_weighting_details     
'w=1/[\s^2^(Fo^2^)+(0.0645P)^2^+6.2253P] where P=(Fo^2^+2Fc^2^)/3'
_atom_sites_solution_primary     direct
_atom_sites_solution_secondary   difmap
_atom_sites_solution_hydrogens   mixed
_refine_ls_hydrogen_treatment    mixed
_refine_ls_extinction_method     none
_refine_ls_extinction_coef       .
_refine_ls_number_reflns         7054
_refine_ls_number_parameters     508
_refine_ls_number_restraints     0
_refine_ls_R_factor_all          0.0671
_refine_ls_R_factor_gt           0.0495
_refine_ls_wR_factor_ref         0.1406
_refine_ls_wR_factor_gt          0.1280
_refine_ls_goodness_of_fit_ref   1.042
_refine_ls_restrained_S_all      1.042
_refine_ls_shift/su_max          0.001
_refine_ls_shift/su_mean         0.000

loop_
_atom_site_label
_atom_site_type_symbol
_atom_site_fract_x
_atom_site_fract_y
_atom_site_fract_z
_atom_site_U_iso_or_equiv
_atom_site_adp_type
_atom_site_occupancy
_atom_site_site_symmetry_order
_atom_site_calc_flag
_atom_site_refinement_flags_posn
_atom_site_refinement_flags_adp
_atom_site_refinement_flags_occupancy
_atom_site_disorder_assembly
_atom_site_disorder_group
C1 C 0.7521(3) 0.54190(15) 0.3103(2) 0.0293(7) Uani 1 1 d . . . A 1
H1A H 0.754041 0.580384 0.345530 0.044 Uiso 1 1 calc R U . A 1
H1B H 0.695444 0.546215 0.251263 0.044 Uiso 1 1 calc R U . A 1
H1C H 0.835646 0.532397 0.297231 0.044 Uiso 1 1 calc R U . A 1
C2 C 0.6866(3) 0.55393(17) 0.5072(3) 0.0344(8) Uani 1 1 d . . . A 1
H2A H 0.774314 0.563161 0.528465 0.052 Uiso 1 1 calc R U . A 1
H2B H 0.643656 0.548751 0.561469 0.052 Uiso 1 1 calc R U . A 1
H2C H 0.648557 0.587809 0.468487 0.052 Uiso 1 1 calc R U . A 1
C3 C 0.6763(3) 0.49626(15) 0.4512(2) 0.0249(7) Uani 1 1 d . . . A 1
C4 C 0.6359(3) 0.43881(15) 0.4728(2) 0.0247(7) Uani 1 1 d . . . A 1
H4 H 0.607080 0.426558 0.528755 0.030 Uiso 1 1 calc R U . A 1
C5 C 0.6461(3) 0.40250(15) 0.3951(2) 0.0201(6) Uani 1 1 d . . . A 1
C6 C 0.6172(3) 0.33845(14) 0.3755(2) 0.0191(6) Uani 1 1 d . . . A 1
C7 C 0.5584(3) 0.29463(15) 0.4235(2) 0.0243(7) Uani 1 1 d . . . A 1
H7 H 0.529289 0.299712 0.481623 0.029 Uiso 1 1 calc R U . A 1
C8 C 0.5511(3) 0.24252(15) 0.3695(2) 0.0237(7) Uani 1 1 d . . . A 1
C9 C 0.4936(3) 0.18189(16) 0.3828(3) 0.0337(8) Uani 1 1 d . . . A 1
H9A H 0.460622 0.181815 0.442135 0.051 Uiso 1 1 calc R U . A 1
H9B H 0.556296 0.149555 0.383808 0.051 Uiso 1 1 calc R U . A 1
H9C H 0.425965 0.174358 0.331301 0.051 Uiso 1 1 calc R U . A 1
C10 C 0.6176(3) 0.21620(14) 0.2141(2) 0.0242(7) Uani 1 1 d . . . A 1
H10A H 0.608909 0.241370 0.156575 0.029 Uiso 1 1 calc R U . A 1
H10B H 0.548718 0.186124 0.206816 0.029 Uiso 1 1 calc R U . A 1
C11 C 0.7405(3) 0.18118(15) 0.2232(3) 0.0306(8) Uani 1 1 d . . . A 1
H11A H 0.763360 0.168116 0.289009 0.037 Uiso 1 1 calc R U . A 1
H11B H 0.727441 0.143560 0.184550 0.037 Uiso 1 1 calc R U . A 1
C12 C 0.9761(3) 0.10168(18) 0.0275(2) 0.0334(8) Uani 1 1 d . . . A 1
H12A H 0.902917 0.101924 -0.021066 0.050 Uiso 1 1 calc R U . A 1
H12B H 1.009468 0.059901 0.035040 0.050 Uiso 1 1 calc R U . A 1
H12C H 1.039431 0.129180 0.009177 0.050 Uiso 1 1 calc R U . A 1
C13 C 0.9397(3) 0.12347(15) 0.1193(2) 0.0278(7) Uani 1 1 d . . . A 1
H13A H 1.013543 0.123111 0.168400 0.033 Uiso 1 1 calc R U . A 1
H13B H 0.877389 0.095049 0.138688 0.033 Uiso 1 1 calc R U . A 1
C14 C 0.8858(3) 0.18821(15) 0.1096(2) 0.0225(6) Uani 1 1 d . . . A 1
H14A H 0.948361 0.215527 0.088090 0.027 Uiso 1 1 calc R U . A 1
H14B H 0.812616 0.187586 0.059933 0.027 Uiso 1 1 calc R U . A 1
C15 C 0.9540(3) 0.21893(15) 0.2708(2) 0.0265(7) Uani 1 1 d . . . A 1
H15A H 1.030926 0.223579 0.242798 0.032 Uiso 1 1 calc R U . A 1
H15B H 0.959757 0.179601 0.305409 0.032 Uiso 1 1 calc R U . A 1
C16 C 0.9469(3) 0.27130(15) 0.3397(2) 0.0245(7) Uani 1 1 d . . . A 1
H16A H 0.859708 0.276464 0.349980 0.029 Uiso 1 1 calc R U . A 1
H16B H 0.997080 0.260620 0.400342 0.029 Uiso 1 1 calc R U . A 1
C17 C 1.1117(3) 0.34623(15) 0.3098(2) 0.0237(7) Uani 1 1 d . . . A 1
C18 C 1.2167(3) 0.31035(18) 0.3614(3) 0.0360(8) Uani 1 1 d . . . A 1
H18A H 1.207775 0.308216 0.427675 0.054 Uiso 1 1 calc R U . A 1
H18B H 1.295323 0.330497 0.354896 0.054 Uiso 1 1 calc R U . A 1
H18C H 1.216056 0.268739 0.335609 0.054 Uiso 1 1 calc R U . A 1
C19 C 1.1118(3) 0.40005(16) 0.2607(2) 0.0251(7) Uani 1 1 d . . . A 1
H19 H 1.181897 0.423753 0.250968 0.030 Uiso 1 1 calc R U . A 1
C20 C 0.9875(3) 0.41264(14) 0.2281(2) 0.0197(6) Uani 1 1 d . . . A 1
C21 C 0.9279(3) 0.46092(14) 0.1683(2) 0.0207(6) Uani 1 1 d . . . A 1
C22 C 0.9733(3) 0.51333(16) 0.1304(2) 0.0300(7) Uani 1 1 d . . . A 1
H22 H 1.056821 0.527327 0.138585 0.036 Uiso 1 1 calc R U . A 1
C23 C 0.8723(3) 0.54050(15) 0.0787(2) 0.0295(7) Uani 1 1 d . . . A 1
C24 C 0.8609(4) 0.59820(19) 0.0206(3) 0.0487(11) Uani 1 1 d . . . A 1
H24A H 0.824226 0.588253 -0.043722 0.073 Uiso 1 1 calc R U . A 1
H24B H 0.943326 0.616187 0.020793 0.073 Uiso 1 1 calc R U . A 1
H24C H 0.807633 0.627679 0.046829 0.073 Uiso 1 1 calc R U . A 1
C25 C 0.6438(3) 0.51503(18) 0.0453(3) 0.0414(10) Uani 1 1 d . . . A 1
H25A H 0.597208 0.531212 0.092742 0.062 Uiso 1 1 calc R U . A 1
H25B H 0.607498 0.475888 0.021594 0.062 Uiso 1 1 calc R U . A 1
H25C H 0.640103 0.544416 -0.006304 0.062 Uiso 1 1 calc R U . A 1
C26 C 0.8048(3) 0.33246(16) 0.0277(2) 0.0318(8) Uani 1 1 d . . . A 1
H26A H 0.771001 0.370815 -0.001043 0.048 Uiso 1 1 calc R U . A 1
H26B H 0.791915 0.299274 -0.018429 0.048 Uiso 1 1 calc R U . A 1
H26C H 0.893811 0.337406 0.049535 0.048 Uiso 1 1 calc R U . A 1
N1 N 0.6908(2) 0.43509(11) 0.32895(17) 0.0196(5) Uani 1 1 d . . . A 1
N2 N 0.7092(2) 0.49252(12) 0.36486(18) 0.0215(5) Uani 1 1 d . . . A 1
N3 N 0.6465(2) 0.31504(11) 0.29569(18) 0.0194(5) Uani 1 1 d . . . A 1
N4 N 0.6051(2) 0.25609(11) 0.29273(18) 0.0202(5) Uani 1 1 d . . . A 1
N5 N 0.8474(2) 0.21590(12) 0.19493(18) 0.0213(5) Uani 1 1 d . . . A 1
N6 N 0.9914(2) 0.32876(12) 0.30655(17) 0.0200(5) Uani 1 1 d . . . A 1
N7 N 0.9138(2) 0.36937(11) 0.25582(17) 0.0182(5) Uani 1 1 d . . . A 1
N8 N 0.8050(2) 0.45575(12) 0.14156(17) 0.0205(5) Uani 1 1 d . . . A 1
N9 N 0.7729(2) 0.50546(12) 0.08673(18) 0.0243(6) Uani 1 1 d . . . A 1
Cl1A Cl 0.2816(7) 0.2525(5) 0.1176(6) 0.054(2) Uani 0.5 1 d . . P B 1
Cl2A Cl 0.3631(7) 0.5288(4) 0.2415(5) 0.0291(9) Uani 0.5 1 d . . P C 1
O1A O 0.2611(12) 0.2086(4) 0.1928(6) 0.052(2) Uani 0.5 1 d . . P B 1
O2A O 0.1689(13) 0.2658(10) 0.0845(15) 0.056(5) Uani 0.5 1 d . . P B 1
O3A O 0.3603(6) 0.2390(3) 0.0533(5) 0.0572(16) Uiso 0.5 1 d . . P B 1
O4A O 0.3379(8) 0.3104(4) 0.1623(6) 0.051(2) Uiso 0.5 1 d . . P B 1
O5 O 0.74270(19) 0.31767(10) 0.10544(15) 0.0203(4) Uani 1 1 d . . . A 1
O6A O 0.4601(12) 0.5640(6) 0.2699(9) 0.086(5) Uani 0.5 1 d . . P C 1
O7A O 0.3202(9) 0.5508(3) 0.1408(4) 0.075(3) Uani 0.5 1 d . . P C 1
O8A O 0.2582(4) 0.53214(19) 0.2830(4) 0.0303(11) Uani 0.5 1 d . . P C 1
O9A O 0.3797(10) 0.4634(5) 0.2185(11) 0.094(5) Uani 0.5 1 d . . P C 1
O10 O 0.5368(2) 0.39388(12) 0.14056(16) 0.0235(5) Uani 1 1 d . . . A 1
Co1 Co 0.72111(3) 0.38241(2) 0.20999(3) 0.01627(12) Uani 1 1 d . . . A 1
Cl1B Cl 0.2864(4) 0.2523(3) 0.1221(5) 0.0226(13) Uani 0.5 1 d . . P D 2
O1B O 0.279(3) 0.2130(11) 0.1925(18) 0.171(9) Uiso 0.5 1 d . . P D 2
O2B O 0.1614(17) 0.2694(9) 0.0615(15) 0.048(4) Uani 0.5 1 d . . P D 2
O3B O 0.3524(5) 0.2045(3) 0.0743(4) 0.0473(14) Uiso 0.5 1 d . . P D 2
O4B O 0.3597(9) 0.2958(5) 0.1726(7) 0.070(3) Uiso 0.5 1 d . . P D 2
Cl2B Cl 0.3788(9) 0.5240(5) 0.2291(7) 0.050(2) Uani 0.5 1 d . . P . .
O8B O 0.4805(10) 0.5267(5) 0.1769(8) 0.116(3) Uiso 0.5 1 d . . P C .
O7B O 0.2775(11) 0.5439(5) 0.1881(9) 0.107(3) Uiso 0.5 1 d . . P C .
O9B O 0.4015(11) 0.4632(7) 0.2651(8) 0.059(3) Uani 0.5 1 d . . P C .
O6B O 0.4464(13) 0.5636(6) 0.3104(7) 0.054(3) Uani 0.5 1 d . . P C .
H10 H 0.494(4) 0.365(2) 0.138(3) 0.033(11) Uiso 1 1 d . . . E 1
H11 H 0.500(4) 0.422(2) 0.162(3) 0.050(14) Uiso 1 1 d . . . F 1
H12 H 0.781(4) 0.288(2) 0.133(3) 0.053(14) Uiso 1 1 d . . . G 1

loop_
_atom_site_aniso_label
_atom_site_aniso_U_11
_atom_site_aniso_U_22
_atom_site_aniso_U_33
_atom_site_aniso_U_23
_atom_site_aniso_U_13
_atom_site_aniso_U_12
C1 0.0329(17) 0.0226(17) 0.0331(18) -0.0041(14) 0.0072(14) -0.0089(14)
C2 0.0317(18) 0.034(2) 0.039(2) -0.0148(16) 0.0111(15) -0.0057(15)
C3 0.0174(14) 0.0304(18) 0.0268(16) -0.0077(14) 0.0032(12) 0.0010(13)
C4 0.0208(14) 0.0306(18) 0.0233(15) -0.0025(13) 0.0057(12) -0.0011(13)
C5 0.0135(13) 0.0265(16) 0.0205(14) 0.0007(12) 0.0027(11) 0.0030(12)
C6 0.0135(13) 0.0238(16) 0.0206(14) 0.0009(12) 0.0051(11) 0.0025(11)
C7 0.0218(15) 0.0285(17) 0.0244(16) 0.0064(13) 0.0094(12) 0.0025(13)
C8 0.0176(14) 0.0249(17) 0.0303(17) 0.0073(13) 0.0090(12) 0.0016(12)
C9 0.0369(19) 0.0275(18) 0.040(2) 0.0086(15) 0.0176(16) -0.0042(15)
C10 0.0223(15) 0.0217(16) 0.0309(17) -0.0055(13) 0.0115(13) -0.0078(12)
C11 0.0332(18) 0.0181(16) 0.046(2) 0.0007(15) 0.0224(16) -0.0013(13)
C12 0.0287(17) 0.040(2) 0.0323(19) -0.0069(16) 0.0090(15) 0.0093(15)
C13 0.0281(16) 0.0270(18) 0.0306(17) 0.0003(14) 0.0120(14) 0.0064(13)
C14 0.0192(14) 0.0256(17) 0.0236(15) 0.0018(13) 0.0064(12) 0.0019(12)
C15 0.0278(16) 0.0212(16) 0.0288(17) 0.0017(13) -0.0010(13) 0.0071(13)
C16 0.0289(16) 0.0253(17) 0.0188(15) 0.0048(13) 0.0020(13) 0.0030(13)
C17 0.0176(14) 0.0318(18) 0.0203(15) -0.0040(13) -0.0016(12) 0.0030(13)
C18 0.0274(17) 0.047(2) 0.0307(18) 0.0007(16) -0.0063(14) 0.0134(16)
C19 0.0150(14) 0.0332(18) 0.0265(16) -0.0020(14) 0.0014(12) -0.0017(13)
C20 0.0155(13) 0.0227(16) 0.0209(15) 0.0004(12) 0.0029(11) -0.0012(11)
C21 0.0167(13) 0.0237(16) 0.0219(15) 0.0012(12) 0.0035(11) -0.0033(12)
C22 0.0234(16) 0.0315(19) 0.0354(19) 0.0086(15) 0.0052(14) -0.0082(13)
C23 0.0324(17) 0.0254(17) 0.0312(18) 0.0093(14) 0.0064(14) -0.0039(14)
C24 0.050(2) 0.037(2) 0.058(3) 0.023(2) 0.006(2) -0.0057(19)
C25 0.0333(19) 0.037(2) 0.047(2) 0.0146(18) -0.0184(17) -0.0002(16)
C26 0.0405(19) 0.0311(19) 0.0264(17) 0.0003(14) 0.0136(15) -0.0037(15)
N1 0.0167(11) 0.0191(13) 0.0229(13) -0.0017(10) 0.0028(10) -0.0008(10)
N2 0.0179(12) 0.0227(14) 0.0237(13) -0.0030(11) 0.0024(10) -0.0020(10)
N3 0.0170(11) 0.0179(13) 0.0247(13) -0.0004(10) 0.0072(10) -0.0018(10)
N4 0.0169(11) 0.0191(13) 0.0260(13) 0.0021(11) 0.0080(10) -0.0013(10)
N5 0.0182(12) 0.0212(13) 0.0258(13) 0.0012(11) 0.0072(10) 0.0015(10)
N6 0.0206(12) 0.0217(13) 0.0168(12) 0.0014(10) -0.0001(10) 0.0040(10)
N7 0.0150(11) 0.0198(13) 0.0198(12) 0.0035(10) 0.0024(9) 0.0024(9)
N8 0.0193(12) 0.0219(13) 0.0190(12) 0.0052(10) -0.0015(10) -0.0025(10)
N9 0.0256(13) 0.0222(14) 0.0228(13) 0.0085(11) -0.0037(11) -0.0012(11)
Cl1A 0.056(5) 0.067(5) 0.041(4) -0.016(3) 0.017(3) -0.006(3)
Cl2A 0.0420(16) 0.0167(16) 0.0333(19) -0.0050(16) 0.021(2) -0.0002(12)
O1A 0.099(6) 0.025(3) 0.026(3) 0.010(2) -0.009(3) -0.009(3)
O2A 0.004(5) 0.078(7) 0.079(13) 0.041(7) -0.012(5) 0.001(3)
O5 0.0199(10) 0.0205(11) 0.0211(11) 0.0008(9) 0.0053(8) -0.0004(9)
O6A 0.038(5) 0.059(7) 0.147(13) 0.044(9) -0.033(7) -0.030(5)
O7A 0.143(7) 0.071(5) 0.011(3) 0.004(3) 0.016(3) -0.052(5)
O8A 0.032(2) 0.009(2) 0.058(3) -0.011(2) 0.032(2) -0.0017(17)
O9A 0.075(8) 0.020(4) 0.211(16) -0.011(8) 0.104(9) 0.008(5)
O10 0.0161(10) 0.0246(13) 0.0292(12) -0.0031(10) 0.0012(9) -0.0005(10)
Co1 0.01297(19) 0.0179(2) 0.0181(2) 0.00090(16) 0.00292(14) -0.00115(15)
Cl1B 0.0037(18) 0.045(3) 0.018(2) -0.0017(19) -0.0027(14) 0.0028(16)
O2B 0.046(7) 0.042(5) 0.048(7) 0.016(5) -0.021(4) 0.000(4)
Cl2B 0.082(4) 0.025(2) 0.057(3) -0.0151(14) 0.0512(18) -0.007(2)
O9B 0.047(4) 0.033(4) 0.089(7) -0.002(5) -0.012(5) 0.011(3)
O6B 0.055(5) 0.047(6) 0.054(5) -0.017(5) -0.010(4) 0.018(4)

_geom_special_details            
;
 All esds (except the esd in the dihedral angle between two l.s. planes)
 are estimated using the full covariance matrix.  The cell esds are taken
 into account individually in the estimation of esds in distances, angles
 and torsion angles; correlations between esds in cell parameters are only
 used when they are defined by crystal symmetry.  An approximate (isotropic)
 treatment of cell esds is used for estimating esds involving l.s. planes.
;

loop_
_geom_bond_atom_site_label_1
_geom_bond_atom_site_label_2
_geom_bond_distance
_geom_bond_site_symmetry_2
_geom_bond_publ_flag
C1 N2 1.453(4) . ?
C1 H1A 0.9800 . ?
C1 H1B 0.9800 . ?
C1 H1C 0.9800 . ?
C2 C3 1.490(5) . ?
C2 H2A 0.9800 . ?
C2 H2B 0.9800 . ?
C2 H2C 0.9800 . ?
C3 N2 1.355(4) . ?
C3 C4 1.378(5) . ?
C4 C5 1.394(4) . ?
C4 H4 0.9500 . ?
C5 N1 1.341(4) . ?
C5 C6 1.449(4) . ?
C6 N3 1.346(4) . ?
C6 C7 1.392(4) . ?
C7 C8 1.374(5) . ?
C7 H7 0.9500 . ?
C8 N4 1.366(4) . ?
C8 C9 1.487(4) . ?
C9 H9A 0.9800 . ?
C9 H9B 0.9800 . ?
C9 H9C 0.9800 . ?
C10 N4 1.455(4) . ?
C10 C11 1.530(4) . ?
C10 H10A 0.9900 . ?
C10 H10B 0.9900 . ?
C11 N5 1.497(4) . ?
C11 H11A 0.9900 . ?
C11 H11B 0.9900 . ?
C12 C13 1.521(4) . ?
C12 H12A 0.9800 . ?
C12 H12B 0.9800 . ?
C12 H12C 0.9800 . ?
C13 C14 1.526(4) . ?
C13 H13A 0.9900 . ?
C13 H13B 0.9900 . ?
C14 N5 1.491(4) . ?
C14 H14A 0.9900 . ?
C14 H14B 0.9900 . ?
C15 N5 1.475(4) . ?
C15 C16 1.525(4) . ?
C15 H15A 0.9900 . ?
C15 H15B 0.9900 . ?
C16 N6 1.450(4) . ?
C16 H16A 0.9900 . ?
C16 H16B 0.9900 . ?
C17 N6 1.360(4) . ?
C17 C19 1.371(5) . ?
C17 C18 1.490(4) . ?
C18 H18A 0.9800 . ?
C18 H18B 0.9800 . ?
C18 H18C 0.9800 . ?
C19 C20 1.393(4) . ?
C19 H19 0.9500 . ?
C20 N7 1.339(4) . ?
C20 C21 1.452(4) . ?
C21 N8 1.342(4) . ?
C21 C22 1.390(4) . ?
C22 C23 1.369(5) . ?
C22 H22 0.9500 . ?
C23 N9 1.345(4) . ?
C23 C24 1.507(5) . ?
C24 H24A 0.9800 . ?
C24 H24B 0.9800 . ?
C24 H24C 0.9800 . ?
C25 N9 1.458(4) . ?
C25 H25A 0.9800 . ?
C25 H25B 0.9800 . ?
C25 H25C 0.9800 . ?
C26 O5 1.435(4) . ?
C26 H26A 0.9800 . ?
C26 H26B 0.9800 . ?
C26 H26C 0.9800 . ?
N1 N2 1.358(3) . ?
N1 Co1 2.137(3) . ?
N3 N4 1.360(3) . ?
N3 Co1 2.159(2) . ?
N6 N7 1.360(3) . ?
N7 Co1 2.123(2) . ?
N8 N9 1.357(3) . ?
N8 Co1 2.155(3) . ?
Cl1A O2A 1.282(18) . ?
Cl1A O3A 1.390(11) . ?
Cl1A O1A 1.490(15) . ?
Cl1A O4A 1.505(13) . ?
Cl2A O7B 1.166(16) . ?
Cl2A O6A 1.320(14) . ?
Cl2A O8A 1.371(10) . ?
Cl2A O6B 1.456(14) . ?
Cl2A O9A 1.480(14) . ?
Cl2A O9B 1.513(16) . ?
Cl2A O7A 1.539(9) . ?
Cl2A O8B 1.697(14) . ?
O5 Co1 2.108(2) . ?
O5 H12 0.84(5) . ?
O6A O6B 0.628(17) . ?
O6A Cl2B 1.317(15) . ?
O6A O8B 1.615(17) . ?
O7A O7B 0.897(12) . ?
O7A Cl2B 1.461(12) . ?
O8A O7B 1.444(13) . ?
O8A Cl2B 1.637(11) . ?
O9A O9B 0.681(19) . ?
O9A Cl2B 1.329(16) . ?
O10 Co1 2.121(2) . ?
O10 H10 0.79(4) . ?
O10 H11 0.81(5) . ?
Cl1B O1B 1.34(3) . ?
Cl1B O4B 1.375(13) . ?
Cl1B O3B 1.495(9) . ?
Cl1B O2B 1.55(2) . ?
Cl2B O7B 1.249(13) . ?
Cl2B O9B 1.431(17) . ?
Cl2B O8B 1.434(15) . ?
Cl2B O6B 1.553(15) . ?

loop_
_geom_angle_atom_site_label_1
_geom_angle_atom_site_label_2
_geom_angle_atom_site_label_3
_geom_angle
_geom_angle_site_symmetry_1
_geom_angle_site_symmetry_3
_geom_angle_publ_flag
N2 C1 H1A 109.5 . . ?
N2 C1 H1B 109.5 . . ?
H1A C1 H1B 109.5 . . ?
N2 C1 H1C 109.5 . . ?
H1A C1 H1C 109.5 . . ?
H1B C1 H1C 109.5 . . ?
C3 C2 H2A 109.5 . . ?
C3 C2 H2B 109.5 . . ?
H2A C2 H2B 109.5 . . ?
C3 C2 H2C 109.5 . . ?
H2A C2 H2C 109.5 . . ?
H2B C2 H2C 109.5 . . ?
N2 C3 C4 107.0(3) . . ?
N2 C3 C2 123.0(3) . . ?
C4 C3 C2 130.0(3) . . ?
C3 C4 C5 105.3(3) . . ?
C3 C4 H4 127.3 . . ?
C5 C4 H4 127.3 . . ?
N1 C5 C4 111.0(3) . . ?
N1 C5 C6 117.5(3) . . ?
C4 C5 C6 131.5(3) . . ?
N3 C6 C7 110.8(3) . . ?
N3 C6 C5 117.4(3) . . ?
C7 C6 C5 131.8(3) . . ?
C8 C7 C6 105.9(3) . . ?
C8 C7 H7 127.1 . . ?
C6 C7 H7 127.1 . . ?
N4 C8 C7 106.8(3) . . ?
N4 C8 C9 122.7(3) . . ?
C7 C8 C9 130.4(3) . . ?
C8 C9 H9A 109.5 . . ?
C8 C9 H9B 109.5 . . ?
H9A C9 H9B 109.5 . . ?
C8 C9 H9C 109.5 . . ?
H9A C9 H9C 109.5 . . ?
H9B C9 H9C 109.5 . . ?
N4 C10 C11 114.6(3) . . ?
N4 C10 H10A 108.6 . . ?
C11 C10 H10A 108.6 . . ?
N4 C10 H10B 108.6 . . ?
C11 C10 H10B 108.6 . . ?
H10A C10 H10B 107.6 . . ?
N5 C11 C10 115.6(3) . . ?
N5 C11 H11A 108.4 . . ?
C10 C11 H11A 108.4 . . ?
N5 C11 H11B 108.4 . . ?
C10 C11 H11B 108.4 . . ?
H11A C11 H11B 107.4 . . ?
C13 C12 H12A 109.5 . . ?
C13 C12 H12B 109.5 . . ?
H12A C12 H12B 109.5 . . ?
C13 C12 H12C 109.5 . . ?
H12A C12 H12C 109.5 . . ?
H12B C12 H12C 109.5 . . ?
C12 C13 C14 110.8(3) . . ?
C12 C13 H13A 109.5 . . ?
C14 C13 H13A 109.5 . . ?
C12 C13 H13B 109.5 . . ?
C14 C13 H13B 109.5 . . ?
H13A C13 H13B 108.1 . . ?
N5 C14 C13 116.7(3) . . ?
N5 C14 H14A 108.1 . . ?
C13 C14 H14A 108.1 . . ?
N5 C14 H14B 108.1 . . ?
C13 C14 H14B 108.1 . . ?
H14A C14 H14B 107.3 . . ?
N5 C15 C16 114.1(3) . . ?
N5 C15 H15A 108.7 . . ?
C16 C15 H15A 108.7 . . ?
N5 C15 H15B 108.7 . . ?
C16 C15 H15B 108.7 . . ?
H15A C15 H15B 107.6 . . ?
N6 C16 C15 112.1(3) . . ?
N6 C16 H16A 109.2 . . ?
C15 C16 H16A 109.2 . . ?
N6 C16 H16B 109.2 . . ?
C15 C16 H16B 109.2 . . ?
H16A C16 H16B 107.9 . . ?
N6 C17 C19 107.3(3) . . ?
N6 C17 C18 122.3(3) . . ?
C19 C17 C18 130.4(3) . . ?
C17 C18 H18A 109.5 . . ?
C17 C18 H18B 109.5 . . ?
H18A C18 H18B 109.5 . . ?
C17 C18 H18C 109.5 . . ?
H18A C18 H18C 109.5 . . ?
H18B C18 H18C 109.5 . . ?
C17 C19 C20 105.5(3) . . ?
C17 C19 H19 127.3 . . ?
C20 C19 H19 127.3 . . ?
N7 C20 C19 110.9(3) . . ?
N7 C20 C21 117.0(3) . . ?
C19 C20 C21 132.0(3) . . ?
N8 C21 C22 110.8(3) . . ?
N8 C21 C20 116.6(3) . . ?
C22 C21 C20 132.6(3) . . ?
C23 C22 C21 105.4(3) . . ?
C23 C22 H22 127.3 . . ?
C21 C22 H22 127.3 . . ?
N9 C23 C22 107.4(3) . . ?
N9 C23 C24 121.5(3) . . ?
C22 C23 C24 131.1(3) . . ?
C23 C24 H24A 109.5 . . ?
C23 C24 H24B 109.5 . . ?
H24A C24 H24B 109.5 . . ?
C23 C24 H24C 109.5 . . ?
H24A C24 H24C 109.5 . . ?
H24B C24 H24C 109.5 . . ?
N9 C25 H25A 109.5 . . ?
N9 C25 H25B 109.5 . . ?
H25A C25 H25B 109.5 . . ?
N9 C25 H25C 109.5 . . ?
H25A C25 H25C 109.5 . . ?
H25B C25 H25C 109.5 . . ?
O5 C26 H26A 109.5 . . ?
O5 C26 H26B 109.5 . . ?
H26A C26 H26B 109.5 . . ?
O5 C26 H26C 109.5 . . ?
H26A C26 H26C 109.5 . . ?
H26B C26 H26C 109.5 . . ?
C5 N1 N2 105.2(2) . . ?
C5 N1 Co1 114.1(2) . . ?
N2 N1 Co1 140.5(2) . . ?
C3 N2 N1 111.4(3) . . ?
C3 N2 C1 127.6(3) . . ?
N1 N2 C1 121.0(2) . . ?
C6 N3 N4 105.3(2) . . ?
C6 N3 Co1 113.29(19) . . ?
N4 N3 Co1 140.91(19) . . ?
N3 N4 C8 111.1(2) . . ?
N3 N4 C10 121.2(2) . . ?
C8 N4 C10 127.6(3) . . ?
C15 N5 C14 110.3(2) . . ?
C15 N5 C11 112.2(3) . . ?
C14 N5 C11 110.5(2) . . ?
C17 N6 N7 110.8(2) . . ?
C17 N6 C16 126.8(3) . . ?
N7 N6 C16 121.9(2) . . ?
C20 N7 N6 105.5(2) . . ?
C20 N7 Co1 114.97(19) . . ?
N6 N7 Co1 139.52(19) . . ?
C21 N8 N9 105.0(2) . . ?
C21 N8 Co1 113.85(19) . . ?
N9 N8 Co1 140.44(19) . . ?
C23 N9 N8 111.3(3) . . ?
C23 N9 C25 128.5(3) . . ?
N8 N9 C25 120.1(3) . . ?
O2A Cl1A O3A 116.8(12) . . ?
O2A Cl1A O1A 100.3(12) . . ?
O3A Cl1A O1A 121.9(8) . . ?
O2A Cl1A O4A 106.0(12) . . ?
O3A Cl1A O4A 102.3(7) . . ?
O1A Cl1A O4A 108.7(7) . . ?
O7B Cl2A O6A 124.4(10) . . ?
O7B Cl2A O8A 68.9(8) . . ?
O6A Cl2A O8A 121.0(9) . . ?
O7B Cl2A O6B 131.4(10) . . ?
O6A Cl2A O6B 25.5(8) . . ?
O8A Cl2A O6B 98.4(7) . . ?
O7B Cl2A O9A 103.6(9) . . ?
O6A Cl2A O9A 120.6(10) . . ?
O8A Cl2A O9A 106.8(7) . . ?
O6B Cl2A O9A 124.8(9) . . ?
O7B Cl2A O9B 125.7(9) . . ?
O6A Cl2A O9B 107.2(9) . . ?
O8A Cl2A O9B 99.9(8) . . ?
O6B Cl2A O9B 102.4(7) . . ?
O9A Cl2A O9B 26.3(7) . . ?
O7B Cl2A O7A 35.4(6) . . ?
O6A Cl2A O7A 103.1(8) . . ?
O8A Cl2A O7A 104.2(6) . . ?
O6B Cl2A O7A 123.7(8) . . ?
O9A Cl2A O7A 96.7(8) . . ?
O9B Cl2A O7A 122.8(8) . . ?
O7B Cl2A O8B 103.7(9) . . ?
O6A Cl2A O8B 63.3(8) . . ?
O8A Cl2A O8B 172.5(7) . . ?
O6B Cl2A O8B 87.0(7) . . ?
O9A Cl2A O8B 73.9(7) . . ?
O9B Cl2A O8B 83.9(8) . . ?
O7A Cl2A O8B 68.4(6) . . ?
C26 O5 Co1 122.02(19) . . ?
C26 O5 H12 107(3) . . ?
Co1 O5 H12 106(3) . . ?
O6B O6A Cl2B 100(2) . . ?
O6B O6A Cl2A 89(2) . . ?
Cl2B O6A Cl2A 12.5(8) . . ?
O6B O6A O8B 149(3) . . ?
Cl2B O6A O8B 57.5(8) . . ?
Cl2A O6A O8B 69.8(8) . . ?
O7B O7A Cl2B 58.3(9) . . ?
O7B O7A Cl2A 48.9(10) . . ?
Cl2B O7A Cl2A 10.6(7) . . ?
Cl2A O8A O7B 48.8(7) . . ?
Cl2A O8A Cl2B 4.1(7) . . ?
O7B O8A Cl2B 47.3(5) . . ?
O9B O9A Cl2B 84(2) . . ?
O9B O9A Cl2A 80(2) . . ?
Cl2B O9A Cl2A 10.0(8) . . ?
Co1 O10 H10 116(3) . . ?
Co1 O10 H11 113(3) . . ?
H10 O10 H11 108(4) . . ?
O5 Co1 O10 86.51(9) . . ?
O5 Co1 N7 85.55(9) . . ?
O10 Co1 N7 170.05(9) . . ?
O5 Co1 N1 170.37(9) . . ?
O10 Co1 N1 93.89(9) . . ?
N7 Co1 N1 94.95(9) . . ?
O5 Co1 N8 93.70(9) . . ?
O10 Co1 N8 97.59(9) . . ?
N7 Co1 N8 76.97(9) . . ?
N1 Co1 N8 95.78(10) . . ?
O5 Co1 N3 92.91(9) . . ?
O10 Co1 N3 86.58(10) . . ?
N7 Co1 N3 99.79(9) . . ?
N1 Co1 N3 77.53(10) . . ?
N8 Co1 N3 172.39(10) . . ?
O1B Cl1B O4B 97.7(12) . . ?
O1B Cl1B O3B 89.8(12) . . ?
O4B Cl1B O3B 116.4(6) . . ?
O1B Cl1B O2B 115.5(15) . . ?
O4B Cl1B O2B 121.7(10) . . ?
O3B Cl1B O2B 110.4(9) . . ?
O7B Cl2B O6A 118.0(12) . . ?
O7B Cl2B O9A 108.1(11) . . ?
O6A Cl2B O9A 133.8(12) . . ?
O7B Cl2B O9B 125.9(12) . . ?
O6A Cl2B O9B 112.4(10) . . ?
O9A Cl2B O9B 28.3(8) . . ?
O7B Cl2B O8B 115.7(10) . . ?
O6A Cl2B O8B 71.8(9) . . ?
O9A Cl2B O8B 87.8(9) . . ?
O9B Cl2B O8B 97.2(9) . . ?
O7B Cl2B O7A 37.6(7) . . ?
O6A Cl2B O7A 107.7(10) . . ?
O9A Cl2B O7A 107.8(10) . . ?
O9B Cl2B O7A 135.8(9) . . ?
O8B Cl2B O7A 78.1(7) . . ?
O7B Cl2B O6B 116.8(10) . . ?
O6A Cl2B O6B 23.5(8) . . ?
O9A Cl2B O6B 128.9(11) . . ?
O9B Cl2B O6B 101.6(9) . . ?
O8B Cl2B O6B 93.5(9) . . ?
O7A Cl2B O6B 122.4(9) . . ?
O7B Cl2B O8A 58.2(7) . . ?
O6A Cl2B O8A 104.4(9) . . ?
O9A Cl2B O8A 100.5(8) . . ?
O9B Cl2B O8A 91.9(8) . . ?
O8B Cl2B O8A 170.9(9) . . ?
O7A Cl2B O8A 95.6(7) . . ?
O6B Cl2B O8A 84.3(7) . . ?
Cl2B O8B O6A 50.7(7) . . ?
Cl2B O8B Cl2A 4.2(7) . . ?
O6A O8B Cl2A 46.9(6) . . ?
O7A O7B Cl2A 95.7(13) . . ?
O7A O7B Cl2B 84.1(13) . . ?
Cl2A O7B Cl2B 13.0(9) . . ?
O7A O7B O8A 157.4(15) . . ?
Cl2A O7B O8A 62.3(8) . . ?
Cl2B O7B O8A 74.5(8) . . ?
O9A O9B Cl2B 68(2) . . ?
O9A O9B Cl2A 74(2) . . ?
Cl2B O9B Cl2A 10.7(7) . . ?
O6A O6B Cl2A 65.0(19) . . ?
O6A O6B Cl2B 56.6(19) . . ?
Cl2A O6B Cl2B 10.3(7) . . ?

_refine_diff_density_max         1.123
_refine_diff_density_min         -0.699
_refine_diff_density_rms         0.083

_shelx_res_file                  
;
TITL P21c_a.res in P2(1)/c
    shelx.res
    created by SHELXL-2018/3 at 17:43:24 on 11-Jan-2019
CELL  0.71073  10.8998  21.7820  14.4796   90.000   98.704   90.000
ZERR     4.00   0.0025   0.0049   0.0033    0.000    0.003    0.000
LATT   1
SYMM  - X, 1/2 + Y, 1/2 - Z
SFAC  C    H    N    O    CO   CL
UNIT  104 172 36 40 4 8
MERG   2
FMAP   2
PLAN    5
ACTA
BOND   $H
LIST   6
L.S.  10
TEMP  -123.15
WGHT    0.064500    6.225300
FVAR       0.31555
PART    1
C1    1    0.752073    0.541899    0.310278    11.00000    0.03286    0.02256 =
         0.03306   -0.00410    0.00721   -0.00893
AFIX 137
H1A   2    0.754041    0.580384    0.345530    11.00000   -1.50000
H1B   2    0.695444    0.546215    0.251263    11.00000   -1.50000
H1C   2    0.835646    0.532397    0.297231    11.00000   -1.50000
AFIX   0
C2    1    0.686589    0.553929    0.507203    11.00000    0.03172    0.03390 =
         0.03947   -0.01485    0.01110   -0.00567
AFIX 137
H2A   2    0.774314    0.563161    0.528465    11.00000   -1.50000
H2B   2    0.643656    0.548751    0.561469    11.00000   -1.50000
H2C   2    0.648557    0.587809    0.468487    11.00000   -1.50000
AFIX   0
C3    1    0.676314    0.496258    0.451240    11.00000    0.01743    0.03045 =
         0.02683   -0.00770    0.00322    0.00102
C4    1    0.635855    0.438807    0.472816    11.00000    0.02083    0.03061 =
         0.02335   -0.00254    0.00569   -0.00106
AFIX  43
H4    2    0.607080    0.426558    0.528755    11.00000   -1.20000
AFIX   0
C5    1    0.646150    0.402496    0.395060    11.00000    0.01348    0.02646 =
         0.02051    0.00072    0.00267    0.00297
C6    1    0.617187    0.338454    0.375520    11.00000    0.01353    0.02383 =
         0.02062    0.00090    0.00513    0.00250
C7    1    0.558401    0.294627    0.423483    11.00000    0.02180    0.02848 =
         0.02440    0.00638    0.00939    0.00250
AFIX  43
H7    2    0.529289    0.299712    0.481623    11.00000   -1.20000
AFIX   0
C8    1    0.551144    0.242522    0.369469    11.00000    0.01764    0.02492 =
         0.03031    0.00731    0.00901    0.00155
C9    1    0.493602    0.181894    0.382816    11.00000    0.03688    0.02749 =
         0.04031    0.00858    0.01760   -0.00421
AFIX 137
H9A   2    0.460622    0.181815    0.442135    11.00000   -1.50000
H9B   2    0.556296    0.149555    0.383808    11.00000   -1.50000
H9C   2    0.425965    0.174358    0.331301    11.00000   -1.50000
AFIX   0
C10   1    0.617610    0.216197    0.214125    11.00000    0.02231    0.02174 =
         0.03095   -0.00548    0.01153   -0.00778
AFIX  23
H10A  2    0.608909    0.241370    0.156575    11.00000   -1.20000
H10B  2    0.548718    0.186124    0.206816    11.00000   -1.20000
AFIX   0
C11   1    0.740491    0.181176    0.223164    11.00000    0.03323    0.01805 =
         0.04570    0.00067    0.02241   -0.00130
AFIX  23
H11A  2    0.763360    0.168116    0.289009    11.00000   -1.20000
H11B  2    0.727441    0.143560    0.184550    11.00000   -1.20000
AFIX   0
C12   1    0.976110    0.101682    0.027452    11.00000    0.02874    0.04041 =
         0.03226   -0.00693    0.00900    0.00934
AFIX 137
H12A  2    0.902917    0.101924   -0.021066    11.00000   -1.50000
H12B  2    1.009468    0.059901    0.035040    11.00000   -1.50000
H12C  2    1.039431    0.129180    0.009177    11.00000   -1.50000
AFIX   0
C13   1    0.939663    0.123472    0.119336    11.00000    0.02814    0.02701 =
         0.03058    0.00026    0.01202    0.00639
AFIX  23
H13A  2    1.013543    0.123111    0.168400    11.00000   -1.20000
H13B  2    0.877389    0.095049    0.138688    11.00000   -1.20000
AFIX   0
C14   1    0.885808    0.188212    0.109596    11.00000    0.01920    0.02557 =
         0.02364    0.00184    0.00642    0.00194
AFIX  23
H14A  2    0.948361    0.215527    0.088090    11.00000   -1.20000
H14B  2    0.812616    0.187586    0.059933    11.00000   -1.20000
AFIX   0
C15   1    0.953988    0.218930    0.270752    11.00000    0.02776    0.02121 =
         0.02882    0.00173   -0.00099    0.00705
AFIX  23
H15A  2    1.030926    0.223579    0.242798    11.00000   -1.20000
H15B  2    0.959757    0.179601    0.305409    11.00000   -1.20000
AFIX   0
C16   1    0.946854    0.271303    0.339669    11.00000    0.02887    0.02529 =
         0.01884    0.00478    0.00202    0.00300
AFIX  23
H16A  2    0.859708    0.276464    0.349980    11.00000   -1.20000
H16B  2    0.997080    0.260620    0.400342    11.00000   -1.20000
AFIX   0
C17   1    1.111698    0.346234    0.309810    11.00000    0.01759    0.03180 =
         0.02030   -0.00396   -0.00163    0.00302
C18   1    1.216699    0.310351    0.361414    11.00000    0.02740    0.04653 =
         0.03074    0.00071   -0.00633    0.01345
AFIX 137
H18A  2    1.207775    0.308216    0.427675    11.00000   -1.50000
H18B  2    1.295323    0.330497    0.354896    11.00000   -1.50000
H18C  2    1.216056    0.268739    0.335609    11.00000   -1.50000
AFIX   0
C19   1    1.111816    0.400051    0.260703    11.00000    0.01501    0.03319 =
         0.02645   -0.00201    0.00143   -0.00171
AFIX  43
H19   2    1.181897    0.423753    0.250968    11.00000   -1.20000
AFIX   0
C20   1    0.987489    0.412643    0.228096    11.00000    0.01550    0.02273 =
         0.02087    0.00044    0.00294   -0.00121
C21   1    0.927911    0.460917    0.168254    11.00000    0.01669    0.02373 =
         0.02189    0.00121    0.00349   -0.00331
C22   1    0.973333    0.513327    0.130364    11.00000    0.02335    0.03148 =
         0.03535    0.00862    0.00517   -0.00822
AFIX  43
H22   2    1.056821    0.527327    0.138585    11.00000   -1.20000
AFIX   0
C23   1    0.872277    0.540503    0.078685    11.00000    0.03243    0.02535 =
         0.03116    0.00928    0.00641   -0.00392
C24   1    0.860868    0.598201    0.020564    11.00000    0.05049    0.03675 =
         0.05824    0.02343    0.00634   -0.00568
AFIX 137
H24A  2    0.824226    0.588253   -0.043722    11.00000   -1.50000
H24B  2    0.943326    0.616187    0.020793    11.00000   -1.50000
H24C  2    0.807633    0.627679    0.046829    11.00000   -1.50000
AFIX   0
C25   1    0.643844    0.515028    0.045294    11.00000    0.03331    0.03656 =
         0.04677    0.01455   -0.01840   -0.00021
AFIX 137
H25A  2    0.597208    0.531212    0.092742    11.00000   -1.50000
H25B  2    0.607498    0.475888    0.021594    11.00000   -1.50000
H25C  2    0.640103    0.544416   -0.006304    11.00000   -1.50000
AFIX   0
C26   1    0.804776    0.332464    0.027717    11.00000    0.04052    0.03113 =
         0.02641    0.00034    0.01362   -0.00367
AFIX 137
H26A  2    0.771001    0.370815   -0.001043    11.00000   -1.50000
H26B  2    0.791915    0.299274   -0.018429    11.00000   -1.50000
H26C  2    0.893811    0.337406    0.049535    11.00000   -1.50000
AFIX   0
N1    3    0.690783    0.435091    0.328947    11.00000    0.01671    0.01911 =
         0.02288   -0.00173    0.00276   -0.00085
N2    3    0.709202    0.492520    0.364864    11.00000    0.01785    0.02273 =
         0.02369   -0.00299    0.00238   -0.00197
N3    3    0.646526    0.315043    0.295687    11.00000    0.01696    0.01795 =
         0.02468   -0.00037    0.00716   -0.00183
N4    3    0.605069    0.256090    0.292727    11.00000    0.01689    0.01908 =
         0.02601    0.00206    0.00801   -0.00130
N5    3    0.847359    0.215904    0.194934    11.00000    0.01819    0.02117 =
         0.02580    0.00119    0.00716    0.00153
N6    3    0.991368    0.328756    0.306547    11.00000    0.02061    0.02167 =
         0.01683    0.00142   -0.00014    0.00400
N7    3    0.913767    0.369372    0.255823    11.00000    0.01497    0.01984 =
         0.01976    0.00345    0.00241    0.00243
N8    3    0.804975    0.455749    0.141565    11.00000    0.01934    0.02190 =
         0.01899    0.00516   -0.00155   -0.00252
N9    3    0.772884    0.505457    0.086730    11.00000    0.02555    0.02223 =
         0.02278    0.00850   -0.00366   -0.00115
CL1A  6    0.281564    0.252497    0.117623    10.50000    0.05611    0.06658 =
         0.04092   -0.01567    0.01715   -0.00552
CL2A  6    0.363076    0.528784    0.241522    10.50000    0.04198    0.01674 =
         0.03326   -0.00501    0.02115   -0.00022
O1A   4    0.261137    0.208610    0.192793    10.50000    0.09879    0.02478 =
         0.02617    0.01049   -0.00886   -0.00941
O2A   4    0.168937    0.265846    0.084471    10.50000    0.00409    0.07758 =
         0.07913    0.04064   -0.01244    0.00096
O3A   4    0.360267    0.238952    0.053294    10.50000    0.05718
O4A   4    0.337871    0.310403    0.162253    10.50000    0.05134
O5    4    0.742702    0.317670    0.105440    11.00000    0.01990    0.02046 =
         0.02112    0.00083    0.00532   -0.00035
O6A   4    0.460119    0.563974    0.269851    10.50000    0.03842    0.05907 =
         0.14698    0.04380   -0.03263   -0.02951
O7A   4    0.320222    0.550826    0.140828    10.50000    0.14347    0.07070 =
         0.01100    0.00386    0.01576   -0.05240
O8A   4    0.258217    0.532137    0.282979    10.50000    0.03237    0.00866 =
         0.05790   -0.01135    0.03233   -0.00166
O9A   4    0.379660    0.463403    0.218487    10.50000    0.07492    0.02045 =
         0.21076   -0.01075    0.10424    0.00812
O10   4    0.536755    0.393881    0.140562    11.00000    0.01614    0.02461 =
         0.02917   -0.00311    0.00121   -0.00053
CO1   5    0.721114    0.382413    0.209993    11.00000    0.01297    0.01786 =
         0.01814    0.00090    0.00292   -0.00115
PART    2
CL1B  6    0.286447    0.252347    0.122096    10.50000    0.00367    0.04494 =
         0.01797   -0.00174   -0.00267    0.00283
O1B   4    0.278677    0.212997    0.192544    10.50000    0.17107
O2B   4    0.161441    0.269412    0.061533    10.50000    0.04627    0.04153 =
         0.04833    0.01632   -0.02094    0.00033
O3B   4    0.352435    0.204474    0.074325    10.50000    0.04733
O4B   4    0.359734    0.295789    0.172573    10.50000    0.06978
PART    0
CL2B  6    0.378829    0.524010    0.229064    10.50000    0.08208    0.02461 =
         0.05677   -0.01515    0.05124   -0.00694
O8B   4    0.480535    0.526723    0.176904    10.50000    0.11578
O7B   4    0.277518    0.543915    0.188087    10.50000    0.10747
O9B   4    0.401542    0.463219    0.265101    10.50000    0.04678    0.03290 =
         0.08908   -0.00190   -0.01191    0.01106
O6B   4    0.446368    0.563608    0.310427    10.50000    0.05480    0.04709 =
         0.05422   -0.01705   -0.00996    0.01824
PART    1
H10   2    0.493601    0.364514    0.137776    11.00000    0.03330
H11   2    0.500295    0.421779    0.162213    11.00000    0.05022
H12   2    0.781191    0.287708    0.133063    11.00000    0.05266
HKLF    4


REM  P21c_a.res in P2(1)/c
REM wR2 = 0.1406, GooF = S = 1.042, Restrained GooF = 1.042 for all data
REM R1 = 0.0495 for 5598 Fo > 4sig(Fo) and 0.0671 for all 7054 data
REM 508 parameters refined using 0 restraints

END

WGHT      0.0651      6.1882

REM Highest difference peak  1.123,  deepest hole -0.699,  1-sigma level  0.083
Q1    1   0.3535  0.2746  0.0425  11.00000  0.05    1.12
Q2    1   0.3132  0.1913  0.1231  11.00000  0.05    1.02
Q3    1   0.3186  0.5358  0.3024  11.00000  0.05    0.99
Q4    1   0.2513  0.5355  0.2309  11.00000  0.05    0.86
Q5    1   0.3657  0.2195  0.0588  11.00000  0.05    0.81
;
_shelx_res_checksum              93487
